# Supplementary material for: Causal relationships between height, screen time, physical activity, sleep and myopia: univariable and multivariable Mendelian randomization
Source: Front Public Health. 2024 Jun 20;12:1383449. doi: 10.3389/fpubh.2024.1383449 (PMC11222599; doi:10.3389/fpubh.2024.1383449)
Supplement: Supplementary file 1 [file Table_1.XLSX]

## Sheet: Table S1
Table S1 Instrumental variables related to height, screen time, physical activity and sleep
Exposure	SNP	effect_allele.exposure	other_allele.exposure	effect_allele.outcome	other_allele.outcome	beta.exposure	beta.outcome	eaf.exposure	eaf.outcome	remove	palindromic	ambiguous	id.outcome	chr	pos	se.outcome	samplesize.outcome	pval.outcome	mr_keep.outcome	data_source.outcome	samplesize.exposure	se.exposure	chr.exposure	pos.exposure	pval.exposure	mr_keep.exposure	pval_origin.exposure	data_source.exposure	action	mr_keep
Standing height || id:ukb-a-389	rs10029732	G	A	G	A	0.0133062	4.83923e-05	0.503149	0.502813	FALSE	FALSE	FALSE	ukb-b-6353	4	48498679	0.000566858	460536	0.93	TRUE	igd	336474	0.00172813	4	48498679	1.3671e-14	TRUE	reported	igd	2	TRUE
Standing height || id:ukb-a-389	rs10033541	A	G	A	G	0.0104862	-0.000893988	0.280787	0.280662	FALSE	FALSE	FALSE	ukb-b-6353	4	45123920	0.000630366	460536	0.16	TRUE	igd	336474	0.00192032	4	45123920	4.74701e-08	TRUE	reported	igd	2	TRUE
Standing height || id:ukb-a-389	rs10069931	T	C	T	C	-0.0124816	0.000407606	0.326708	0.328186	FALSE	FALSE	FALSE	ukb-b-6353	5	156797005	0.000603787	460536	0.5	TRUE	igd	336474	0.00184013	5	156797005	1.17896e-11	TRUE	reported	igd	2	TRUE
Standing height || id:ukb-a-389	rs10082476	G	A	G	A	-0.0197598	-0.000867814	0.247868	0.246685	FALSE	FALSE	FALSE	ukb-b-6353	10	124164654	0.000657984	460536	0.19	TRUE	igd	336474	0.00200055	10	124164654	5.26502e-23	TRUE	reported	igd	2	TRUE
Standing height || id:ukb-a-389	rs10084690	C	A	C	A	0.0364183	0.00297395	0.0352285	0.035342	FALSE	FALSE	FALSE	ukb-b-6353	3	33591384	0.0015375	460536	0.0530005	TRUE	igd	336474	0.00468466	3	33591384	7.62957e-15	TRUE	reported	igd	2	TRUE
Standing height || id:ukb-a-389	rs10139746	G	A	G	A	-0.0154097	-0.00206663	0.548609	0.548665	FALSE	FALSE	FALSE	ukb-b-6353	14	75040338	0.00056936	460536	0.000280001	TRUE	igd	336474	0.0017332	14	75040338	6.08976e-19	TRUE	reported	igd	2	TRUE
Standing height || id:ukb-a-389	rs10151561	G	A	G	A	-0.0222033	0.00050713	0.422541	0.421455	FALSE	FALSE	FALSE	ukb-b-6353	14	92430184	0.000576005	460536	0.38	TRUE	igd	336474	0.00175337	14	92430184	9.64051e-37	TRUE	reported	igd	2	TRUE
Standing height || id:ukb-a-389	rs10155941	C	T	C	T	-0.0134864	-7.18901e-05	0.460683	0.460759	FALSE	FALSE	FALSE	ukb-b-6353	7	134422732	0.000568753	460536	0.9	TRUE	igd	336474	0.00173119	7	134422732	6.70502e-15	TRUE	reported	igd	2	TRUE
Standing height || id:ukb-a-389	rs10165255	G	A	G	A	-0.0189129	-0.000728471	0.557247	0.558385	FALSE	FALSE	FALSE	ukb-b-6353	2	10199601	0.000572491	460536	0.2	TRUE	igd	336474	0.00174443	2	10199601	2.20242e-27	TRUE	reported	igd	2	TRUE
Standing height || id:ukb-a-389	rs1020048	C	A	C	A	-0.0187231	0.000370064	0.809832	0.809147	FALSE	FALSE	FALSE	ukb-b-6353	9	86666993	0.000728927	460536	0.61	TRUE	igd	336474	0.00222023	9	86666993	3.38298e-17	TRUE	reported	igd	2	TRUE
Standing height || id:ukb-a-389	rs10200995	A	T	A	T	-0.01556	-0.000151027	0.136746	0.138343	FALSE	TRUE	FALSE	ukb-b-6353	2	164448385	0.000820155	460536	0.85	TRUE	igd	336474	0.00251084	2	164448385	5.75705e-10	TRUE	reported	igd	2	TRUE
Standing height || id:ukb-a-389	rs10202701	T	C	T	C	0.0202842	-9.74261e-05	0.54321	0.541658	FALSE	FALSE	FALSE	ukb-b-6353	2	232328681	0.000570308	460536	0.86	TRUE	igd	336474	0.00173873	2	232328681	1.92619e-31	TRUE	reported	igd	2	TRUE
Standing height || id:ukb-a-389	rs10207579	T	C	T	C	0.0118967	-0.000720152	0.495007	0.495427	FALSE	FALSE	FALSE	ukb-b-6353	2	103103289	0.000569706	460536	0.21	TRUE	igd	336474	0.00173491	2	103103289	7.03072e-12	TRUE	reported	igd	2	TRUE
Standing height || id:ukb-a-389	rs10212258	A	G	A	G	0.0115683	0.00140536	0.332356	0.333009	FALSE	FALSE	FALSE	ukb-b-6353	3	41349386	0.000601296	460536	0.0189998	TRUE	igd	336474	0.00183277	3	41349386	2.75956e-10	TRUE	reported	igd	2	TRUE
Standing height || id:ukb-a-389	rs10215853	C	T	C	T	0.0207996	0.00107455	0.472877	0.473665	FALSE	FALSE	FALSE	ukb-b-6353	7	20416244	0.000568114	460536	0.0589997	TRUE	igd	336474	0.00172831	7	20416244	2.37465e-33	TRUE	reported	igd	2	TRUE
Standing height || id:ukb-a-389	rs1025337	A	G	A	G	0.0108671	6.78393e-05	0.546542	0.545404	FALSE	FALSE	FALSE	ukb-b-6353	2	141573067	0.000569866	460536	0.91	TRUE	igd	336474	0.00173716	2	141573067	3.96232e-10	TRUE	reported	igd	2	TRUE
Standing height || id:ukb-a-389	rs10401891	T	C	T	C	-0.0209169	7.63455e-05	0.327362	0.32554	FALSE	FALSE	FALSE	ukb-b-6353	19	4962848	0.00060624	460536	0.9	TRUE	igd	336474	0.00184176	19	4962848	6.92947e-30	TRUE	reported	igd	2	TRUE
Standing height || id:ukb-a-389	rs10403206	C	T	C	T	0.0277326	0.00147845	0.96337	0.963556	FALSE	FALSE	FALSE	ukb-b-6353	19	46967912	0.0015134	460536	0.33	TRUE	igd	336474	0.00459559	19	46967912	1.59518e-09	TRUE	reported	igd	2	TRUE
Standing height || id:ukb-a-389	rs1043413	G	C	G	C	0.0212344	0.00187689	0.388111	0.388674	FALSE	TRUE	FALSE	ukb-b-6353	19	41939297	0.000580693	460536	0.0012	TRUE	igd	336474	0.00176746	19	41939297	3.04369e-33	TRUE	reported	igd	2	TRUE
Standing height || id:ukb-a-389	rs1043547	T	G	T	G	-0.0123796	-0.00103014	0.249392	0.250529	FALSE	FALSE	FALSE	ukb-b-6353	14	93406789	0.000661873	460536	0.12	TRUE	igd	336474	0.00201828	14	93406789	8.5929e-10	TRUE	reported	igd	2	TRUE
Standing height || id:ukb-a-389	rs1044322	A	G	A	G	-0.0487593	-0.000497588	0.0131762	0.013568	FALSE	FALSE	FALSE	ukb-b-6353	10	89623323	0.00244623	460536	0.84	TRUE	igd	336474	0.00754969	10	89623323	1.0592e-10	TRUE	reported	igd	2	TRUE
Standing height || id:ukb-a-389	rs10448110	C	A	C	A	-0.011496	-5.9474e-07	0.465377	0.464946	FALSE	FALSE	FALSE	ukb-b-6353	8	4809797	0.000571065	460536	1	TRUE	igd	336474	0.00173798	8	4809797	3.73164e-11	TRUE	reported	igd	2	TRUE
Standing height || id:ukb-a-389	rs10498672	G	C	G	C	0.0215592	-0.000100549	0.177045	0.175581	FALSE	TRUE	FALSE	ukb-b-6353	6	7797840	0.000743927	460536	0.89	TRUE	igd	336474	0.00225916	6	7797840	1.39605e-21	TRUE	reported	igd	2	TRUE
Standing height || id:ukb-a-389	rs1065368	C	T	C	T	0.0146961	-0.000456887	0.469448	0.471764	FALSE	FALSE	FALSE	ukb-b-6353	16	1036860	0.000582089	460536	0.43	TRUE	igd	336474	0.00177137	16	1036860	1.07671e-16	TRUE	reported	igd	2	TRUE
Standing height || id:ukb-a-389	rs10737170	A	C	A	C	-0.0174324	-0.00158203	0.908778	0.908319	FALSE	FALSE	FALSE	ukb-b-6353	1	156063880	0.000992027	460536	0.11	TRUE	igd	336474	0.00302323	1	156063880	8.11764e-09	TRUE	reported	igd	2	TRUE
Standing height || id:ukb-a-389	rs1074683	G	C	G	C	-0.0303983	-0.00131086	0.261856	0.262664	FALSE	TRUE	FALSE	ukb-b-6353	20	32304653	0.000644446	460536	0.0420001	TRUE	igd	336474	0.00196594	20	32304653	6.48933e-54	TRUE	reported	igd	2	TRUE
Standing height || id:ukb-a-389	rs10748128	T	G	T	G	0.0265161	0.000954941	0.344848	0.344558	FALSE	FALSE	FALSE	ukb-b-6353	12	69827658	0.000596614	460536	0.11	TRUE	igd	336474	0.00181522	12	69827658	2.59717e-48	TRUE	reported	igd	2	TRUE
Standing height || id:ukb-a-389	rs10756792	T	C	T	C	0.0161738	0.00198793	0.744728	0.742961	FALSE	FALSE	FALSE	ukb-b-6353	9	16726119	0.000650931	460536	0.00230001	TRUE	igd	336474	0.00198667	9	16726119	3.92826e-16	TRUE	reported	igd	2	TRUE
Standing height || id:ukb-a-389	rs10765754	G	A	G	A	0.0125067	-0.000183999	0.348718	0.350589	FALSE	FALSE	FALSE	ukb-b-6353	11	95348025	0.000598068	460536	0.760001	TRUE	igd	336474	0.00182275	11	95348025	6.8281e-12	TRUE	reported	igd	2	TRUE
Standing height || id:ukb-a-389	rs10817161	C	G	C	G	-0.0106514	0.000884052	0.569873	0.567688	FALSE	TRUE	TRUE	ukb-b-6353	9	113960572	0.000573838	460536	0.12	TRUE	igd	336474	0.00174924	9	113960572	1.13624e-09	TRUE	reported	igd	2	FALSE
Standing height || id:ukb-a-389	rs10826579	A	G	A	G	-0.0157053	-0.000543538	0.153527	0.152973	FALSE	FALSE	FALSE	ukb-b-6353	10	29491536	0.00080336	460536	0.5	TRUE	igd	336474	0.00244216	10	29491536	1.27022e-10	TRUE	reported	igd	2	TRUE
Standing height || id:ukb-a-389	rs10851704	T	C	T	C	-0.0122552	-0.000105318	0.545436	0.543397	FALSE	FALSE	FALSE	ukb-b-6353	15	62202482	0.00056785	460536	0.85	TRUE	igd	336474	0.00173186	15	62202482	1.4832e-12	TRUE	reported	igd	2	TRUE
Standing height || id:ukb-a-389	rs10870597	G	A	G	A	-0.0169386	-0.000732327	0.234812	0.235413	FALSE	FALSE	FALSE	ukb-b-6353	13	114999636	0.00066756	460536	0.27	TRUE	igd	336474	0.00203461	13	114999636	8.4489e-17	TRUE	reported	igd	2	TRUE
Standing height || id:ukb-a-389	rs10874746	C	T	C	T	0.0178725	-0.000432687	0.655199	0.656592	FALSE	FALSE	FALSE	ukb-b-6353	1	93323971	0.000595781	460536	0.47	TRUE	igd	336474	0.00181328	1	93323971	6.47441e-23	TRUE	reported	igd	2	TRUE
Standing height || id:ukb-a-389	rs10877013	T	C	T	C	-0.0124485	-0.00120794	0.327228	0.326491	FALSE	FALSE	FALSE	ukb-b-6353	12	58165085	0.000604797	460536	0.0460002	TRUE	igd	336474	0.00184241	12	58165085	1.41416e-11	TRUE	reported	igd	2	TRUE
Standing height || id:ukb-a-389	rs10913200	A	G	A	G	-0.0684155	-0.00106114	0.0288672	0.0285	FALSE	FALSE	FALSE	ukb-b-6353	1	176521655	0.00169907	460536	0.53	TRUE	igd	336474	0.00514067	1	176521655	2.11057e-40	TRUE	reported	igd	2	TRUE
Standing height || id:ukb-a-389	rs10914505	T	G	T	G	0.0273837	0.000593629	0.132601	0.133344	FALSE	FALSE	FALSE	ukb-b-6353	1	32393578	0.000833413	460536	0.48	TRUE	igd	336474	0.0025449	1	32393578	5.35797e-27	TRUE	reported	igd	2	TRUE
Standing height || id:ukb-a-389	rs10916606	T	C	T	C	0.0186426	0.000477289	0.789658	0.787818	FALSE	FALSE	FALSE	ukb-b-6353	1	224570425	0.000694251	460536	0.49	TRUE	igd	336474	0.00212382	1	224570425	1.6734e-18	TRUE	reported	igd	2	TRUE
Standing height || id:ukb-a-389	rs10922475	A	C	A	C	0.0204339	0.000705787	0.537727	0.539921	FALSE	FALSE	FALSE	ukb-b-6353	1	89142142	0.000567796	460536	0.21	TRUE	igd	336474	0.00172882	1	89142142	3.13979e-32	TRUE	reported	igd	2	TRUE
Standing height || id:ukb-a-389	rs10937460	A	G	A	G	-0.0155116	-6.19449e-05	0.85829	0.85682	FALSE	FALSE	FALSE	ukb-b-6353	3	190851583	0.000813385	460536	0.94	TRUE	igd	336474	0.00248698	3	190851583	4.46252e-10	TRUE	reported	igd	2	TRUE
Standing height || id:ukb-a-389	rs10952289	C	T	C	T	0.0181168	0.00147645	0.334807	0.337788	FALSE	FALSE	FALSE	ukb-b-6353	7	150524681	0.000598671	460536	0.0140001	TRUE	igd	336474	0.00182893	7	150524681	3.96187e-23	TRUE	reported	igd	2	TRUE
Standing height || id:ukb-a-389	rs10995318	G	A	G	A	-0.017598	-0.000592891	0.234872	0.234486	FALSE	FALSE	FALSE	ukb-b-6353	10	52762249	0.00066944	460536	0.38	TRUE	igd	336474	0.00203693	10	52762249	5.67283e-18	TRUE	reported	igd	2	TRUE
Standing height || id:ukb-a-389	rs10998288	T	C	T	C	0.0178219	0.000217899	0.395855	0.397133	FALSE	FALSE	FALSE	ukb-b-6353	10	70331038	0.000579096	460536	0.709999	TRUE	igd	336474	0.00176489	10	70331038	5.68329e-24	TRUE	reported	igd	2	TRUE
Standing height || id:ukb-a-389	rs11014285	A	G	A	G	0.0205196	-0.000733383	0.165536	0.165298	FALSE	FALSE	FALSE	ukb-b-6353	10	25178864	0.000772203	460536	0.34	TRUE	igd	336474	0.00235188	10	25178864	2.67855e-18	TRUE	reported	igd	2	TRUE
Standing height || id:ukb-a-389	rs11047211	G	C	G	C	-0.00965167	0.000247277	0.598541	0.600169	FALSE	TRUE	FALSE	ukb-b-6353	12	24171106	0.000581711	460536	0.67	TRUE	igd	336474	0.0017701	12	24171106	4.96684e-08	TRUE	reported	igd	2	TRUE
Standing height || id:ukb-a-389	rs11077964	G	T	G	T	0.0147458	-0.000110378	0.705035	0.704899	FALSE	FALSE	FALSE	ukb-b-6353	17	79966487	0.000630828	460536	0.86	TRUE	igd	336474	0.00192114	17	79966487	1.65158e-14	TRUE	reported	igd	2	TRUE
Standing height || id:ukb-a-389	rs11111305	T	C	T	C	0.0230361	-0.000192887	0.144692	0.149993	FALSE	FALSE	FALSE	ukb-b-6353	12	102961450	0.000831841	460536	0.82	TRUE	igd	336474	0.0025301	12	102961450	8.6876e-20	TRUE	reported	igd	2	TRUE
Standing height || id:ukb-a-389	rs11144782	G	C	G	C	-0.0131971	-0.000618333	0.174923	0.174552	FALSE	TRUE	FALSE	ukb-b-6353	9	78795213	0.000748982	460536	0.41	TRUE	igd	336474	0.00227624	9	78795213	6.72574e-09	TRUE	reported	igd	2	TRUE
Standing height || id:ukb-a-389	rs11152363	A	G	A	G	0.0125252	-0.000608843	0.184703	0.186339	FALSE	FALSE	FALSE	ukb-b-6353	18	53057188	0.000734686	460536	0.41	TRUE	igd	336474	0.00224272	18	53057188	2.34159e-08	TRUE	reported	igd	2	TRUE
Standing height || id:ukb-a-389	rs11161673	A	C	A	C	-0.0142954	-0.00175195	0.161626	0.159647	FALSE	FALSE	FALSE	ukb-b-6353	1	86258390	0.000780046	460536	0.025	TRUE	igd	336474	0.00237007	1	86258390	1.62491e-09	TRUE	reported	igd	2	TRUE
Standing height || id:ukb-a-389	rs11205303	C	T	C	T	0.039022	-0.00153351	0.409126	0.406608	FALSE	FALSE	FALSE	ukb-b-6353	1	149906413	0.000577169	460536	0.00790005	TRUE	igd	336474	0.00175552	1	149906413	2.20293e-109	TRUE	reported	igd	2	TRUE
Standing height || id:ukb-a-389	rs11233117	G	C	G	C	-0.0112539	-0.000625814	0.452229	0.4534	FALSE	TRUE	TRUE	ukb-b-6353	11	69924352	0.000569031	460536	0.27	TRUE	igd	336474	0.00173442	11	69924352	8.67961e-11	TRUE	reported	igd	2	FALSE
Standing height || id:ukb-a-389	rs11245333	A	C	A	C	0.0138422	-0.00017133	0.404196	0.404815	FALSE	FALSE	FALSE	ukb-b-6353	10	126383088	0.00057867	460536	0.77	TRUE	igd	336474	0.00176265	10	126383088	4.07099e-15	TRUE	reported	igd	2	TRUE
Standing height || id:ukb-a-389	rs11259936	C	A	C	A	0.0373656	-0.000383587	0.521001	0.522705	FALSE	FALSE	FALSE	ukb-b-6353	15	84580582	0.000567004	460536	0.5	TRUE	igd	336474	0.00172559	15	84580582	6.59174e-104	TRUE	reported	igd	2	TRUE
Standing height || id:ukb-a-389	rs112705086	A	G	A	G	0.0206794	0.000798397	0.075835	0.075811	FALSE	FALSE	FALSE	ukb-b-6353	2	1647769	0.00108023	460536	0.46	TRUE	igd	336474	0.00328354	2	1647769	3.02072e-10	TRUE	reported	igd	2	TRUE
Standing height || id:ukb-a-389	rs112957890	G	A	G	A	0.015573	0.00138729	0.265827	0.264859	FALSE	FALSE	FALSE	ukb-b-6353	14	36220876	0.000648695	460536	0.032	TRUE	igd	336474	0.00197056	14	36220876	2.73401e-15	TRUE	reported	igd	2	TRUE
Standing height || id:ukb-a-389	rs1132148	G	A	G	A	0.0216587	-0.000625161	0.189892	0.187881	FALSE	FALSE	FALSE	ukb-b-6353	1	172363526	0.000724788	460536	0.39	TRUE	igd	336474	0.00219945	1	172363526	7.08761e-23	TRUE	reported	igd	2	TRUE
Standing height || id:ukb-a-389	rs114693875	G	A	G	A	-0.0160706	0.000110234	0.169035	0.169034	FALSE	FALSE	FALSE	ukb-b-6353	2	200323452	0.000755684	460536	0.88	TRUE	igd	336474	0.00230339	2	200323452	3.02343e-12	TRUE	reported	igd	2	TRUE
Standing height || id:ukb-a-389	rs114784809	A	G	A	G	0.033936	-0.0018568	0.0264265	0.025368	FALSE	FALSE	FALSE	ukb-b-6353	5	127674221	0.00182042	460536	0.31	TRUE	igd	336474	0.00546167	5	127674221	5.18824e-10	TRUE	reported	igd	2	TRUE
Standing height || id:ukb-a-389	rs115227414	C	T	C	T	-0.0232458	0.00150036	0.0447243	0.046098	FALSE	FALSE	FALSE	ukb-b-6353	2	135818487	0.00135212	460536	0.27	TRUE	igd	336474	0.00418948	2	135818487	2.88184e-08	TRUE	reported	igd	2	TRUE
Standing height || id:ukb-a-389	rs11553764	T	C	T	C	0.0136886	0.00066098	0.16873	0.169683	FALSE	FALSE	FALSE	ukb-b-6353	12	104415244	0.000757012	460536	0.38	TRUE	igd	336474	0.00230873	12	104415244	3.05014e-09	TRUE	reported	igd	2	TRUE
Standing height || id:ukb-a-389	rs11555134	T	C	T	C	0.0163403	0.00139543	0.233178	0.232377	FALSE	FALSE	FALSE	ukb-b-6353	7	50659193	0.000675823	460536	0.0389996	TRUE	igd	336474	0.00205726	7	50659193	1.98335e-15	TRUE	reported	igd	2	TRUE
Standing height || id:ukb-a-389	rs11588850	G	A	G	A	-0.0343674	-0.000669142	0.172177	0.16988	FALSE	FALSE	FALSE	ukb-b-6353	1	227927242	0.000756752	460536	0.38	TRUE	igd	336474	0.00229435	1	227927242	1.04376e-50	TRUE	reported	igd	2	TRUE
Standing height || id:ukb-a-389	rs11591214	A	G	A	G	-0.0218034	0.000480988	0.129673	0.131874	FALSE	FALSE	FALSE	ukb-b-6353	1	22485138	0.00084006	460536	0.57	TRUE	igd	336474	0.00257544	1	22485138	2.55211e-17	TRUE	reported	igd	2	TRUE
Standing height || id:ukb-a-389	rs11600815	A	G	A	G	0.0323128	0.00389895	0.0536908	0.051675	FALSE	FALSE	FALSE	ukb-b-6353	11	14797227	0.00131216	460536	0.00299999	TRUE	igd	336474	0.00395716	11	14797227	3.20848e-16	TRUE	reported	igd	2	TRUE
Standing height || id:ukb-a-389	rs11618507	T	G	T	G	0.0151572	-0.000166307	0.229198	0.226063	FALSE	FALSE	FALSE	ukb-b-6353	13	30172751	0.000678455	460536	0.81	TRUE	igd	336474	0.00205818	13	30172751	1.78361e-13	TRUE	reported	igd	2	TRUE
Standing height || id:ukb-a-389	rs11664336	T	A	T	A	0.0253235	-0.0009535	0.433938	0.434534	FALSE	TRUE	TRUE	ukb-b-6353	18	46604851	0.000571921	460536	0.0949992	TRUE	igd	336474	0.00174052	18	46604851	6.09397e-48	TRUE	reported	igd	2	FALSE
Standing height || id:ukb-a-389	rs11666304	G	T	G	T	0.0144985	0.000568302	0.832172	0.830332	FALSE	FALSE	FALSE	ukb-b-6353	19	17505196	0.00075505	460536	0.450001	TRUE	igd	336474	0.00230968	19	17505196	3.44953e-10	TRUE	reported	igd	2	TRUE
Standing height || id:ukb-a-389	rs11667331	G	A	G	A	0.0143091	-0.00145476	0.165932	0.164161	FALSE	FALSE	FALSE	ukb-b-6353	19	31050571	0.000766949	460536	0.0580003	TRUE	igd	336474	0.00232322	19	31050571	7.32032e-10	TRUE	reported	igd	2	TRUE
Standing height || id:ukb-a-389	rs11678288	A	T	A	T	-0.0102398	-0.00070208	0.591403	0.588373	FALSE	TRUE	FALSE	ukb-b-6353	2	65774687	0.000578613	460536	0.22	TRUE	igd	336474	0.00176438	2	65774687	6.49516e-09	TRUE	reported	igd	2	TRUE
Standing height || id:ukb-a-389	rs116782923	T	A	T	A	-0.02117	0.000195041	0.0537235	0.052517	FALSE	TRUE	FALSE	ukb-b-6353	5	102331465	0.00127271	460536	0.88	TRUE	igd	336474	0.00384323	5	102331465	3.62376e-08	TRUE	reported	igd	2	TRUE
Standing height || id:ukb-a-389	rs11681299	T	C	T	C	0.022783	5.80616e-05	0.288826	0.286695	FALSE	FALSE	FALSE	ukb-b-6353	2	88901732	0.000625506	460536	0.93	TRUE	igd	336474	0.00190147	2	88901732	4.49469e-33	TRUE	reported	igd	2	TRUE
Standing height || id:ukb-a-389	rs116920478	T	C	T	C	-0.0223587	0.000445826	0.0653175	0.064361	FALSE	FALSE	FALSE	ukb-b-6353	21	28442933	0.00116486	460536	0.7	TRUE	igd	336474	0.00352174	21	28442933	2.17325e-10	TRUE	reported	igd	2	TRUE
Standing height || id:ukb-a-389	rs11722554	A	G	A	G	-0.0369234	0.000567279	0.037125	0.037915	FALSE	FALSE	FALSE	ukb-b-6353	4	5016883	0.001484	460536	0.7	TRUE	igd	336474	0.00456497	4	5016883	6.06457e-16	TRUE	reported	igd	2	TRUE
Standing height || id:ukb-a-389	rs11731421	A	G	A	G	0.0181407	0.000518462	0.332928	0.332061	FALSE	FALSE	FALSE	ukb-b-6353	4	1749160	0.000602135	460536	0.39	TRUE	igd	336474	0.00183258	4	1749160	4.23643e-23	TRUE	reported	igd	2	TRUE
Standing height || id:ukb-a-389	rs11738691	T	G	T	G	-0.0242446	0.000491033	0.662511	0.661393	FALSE	FALSE	FALSE	ukb-b-6353	5	54880229	0.000599809	460536	0.41	TRUE	igd	336474	0.00182759	5	54880229	3.73938e-40	TRUE	reported	igd	2	TRUE
Standing height || id:ukb-a-389	rs11744543	T	A	T	A	0.0212337	-0.000674564	0.161193	0.160951	FALSE	TRUE	FALSE	ukb-b-6353	5	67100580	0.000773389	460536	0.38	TRUE	igd	336474	0.00235328	5	67100580	1.83908e-19	TRUE	reported	igd	2	TRUE
Standing height || id:ukb-a-389	rs11746047	T	C	T	C	0.0128192	-0.000164427	0.38247	0.379876	FALSE	FALSE	FALSE	ukb-b-6353	5	123997308	0.000585916	460536	0.780001	TRUE	igd	336474	0.00178272	5	123997308	6.45506e-13	TRUE	reported	igd	2	TRUE
Standing height || id:ukb-a-389	rs11747997	C	A	C	A	0.0112834	0.00129025	0.329762	0.328731	FALSE	FALSE	FALSE	ukb-b-6353	5	142790752	0.00060602	460536	0.0329997	TRUE	igd	336474	0.00184333	5	142790752	9.29587e-10	TRUE	reported	igd	2	TRUE
Standing height || id:ukb-a-389	rs11774206	C	T	C	T	-0.0160877	0.000680961	0.765589	0.76399	FALSE	FALSE	FALSE	ukb-b-6353	8	144375815	0.000666643	460536	0.31	TRUE	igd	336474	0.00203448	8	144375815	2.6333e-15	TRUE	reported	igd	2	TRUE
Standing height || id:ukb-a-389	rs11775903	G	A	G	A	0.0107601	-0.000519318	0.399028	0.399618	FALSE	FALSE	FALSE	ukb-b-6353	8	25321076	0.000577773	460536	0.37	TRUE	igd	336474	0.00176056	8	25321076	9.86734e-10	TRUE	reported	igd	2	TRUE
Standing height || id:ukb-a-389	rs11777239	A	G	A	G	-0.0209863	-0.000941381	0.400971	0.4021	FALSE	FALSE	FALSE	ukb-b-6353	8	145031265	0.000580466	460536	0.1	TRUE	igd	336474	0.00176633	8	145031265	1.50245e-32	TRUE	reported	igd	2	TRUE
Standing height || id:ukb-a-389	rs1178162	A	C	A	C	0.0177682	-0.000315974	0.207358	0.207641	FALSE	FALSE	FALSE	ukb-b-6353	7	18786967	0.000699062	460536	0.649999	TRUE	igd	336474	0.00212933	7	18786967	7.1796e-17	TRUE	reported	igd	2	TRUE
Standing height || id:ukb-a-389	rs11783086	C	T	C	T	0.0158071	-0.000577223	0.35356	0.354954	FALSE	FALSE	FALSE	ukb-b-6353	8	123980448	0.000594986	460536	0.33	TRUE	igd	336474	0.00181338	8	123980448	2.87012e-18	TRUE	reported	igd	2	TRUE
Standing height || id:ukb-a-389	rs117982737	T	C	T	C	-0.0119895	-0.000387017	0.236985	0.237475	FALSE	FALSE	FALSE	ukb-b-6353	8	26241010	0.000669693	460536	0.56	TRUE	igd	336474	0.00204194	8	26241010	4.31966e-09	TRUE	reported	igd	2	TRUE
Standing height || id:ukb-a-389	rs118083081	T	C	T	C	-0.0301975	-0.00249514	0.0272436	0.02658	FALSE	FALSE	FALSE	ukb-b-6353	16	15504423	0.00177318	460536	0.16	TRUE	igd	336474	0.00533596	16	15504423	1.5217e-08	TRUE	reported	igd	2	TRUE
Standing height || id:ukb-a-389	rs11864330	A	G	A	G	-0.0123496	-0.00103706	0.214778	0.21576	FALSE	FALSE	FALSE	ukb-b-6353	16	86724388	0.000692322	460536	0.13	TRUE	igd	336474	0.00211162	16	86724388	4.96695e-09	TRUE	reported	igd	2	TRUE
Standing height || id:ukb-a-389	rs11955153	C	T	C	T	-0.0256313	-3.60928e-05	0.235492	0.23581	FALSE	FALSE	FALSE	ukb-b-6353	5	170864548	0.000668425	460536	0.96	TRUE	igd	336474	0.00203539	5	170864548	2.35776e-36	TRUE	reported	igd	2	TRUE
Standing height || id:ukb-a-389	rs12051048	A	C	A	C	0.0282529	-0.00010569	0.230661	0.23195	FALSE	FALSE	FALSE	ukb-b-6353	16	783864	0.000671929	460536	0.88	TRUE	igd	336474	0.00205003	16	783864	3.37676e-43	TRUE	reported	igd	2	TRUE
Standing height || id:ukb-a-389	rs12103006	G	A	G	A	0.0132454	-8.15336e-05	0.570767	0.569099	FALSE	FALSE	FALSE	ukb-b-6353	16	24726237	0.000572662	460536	0.89	TRUE	igd	336474	0.00174642	16	24726237	3.35197e-14	TRUE	reported	igd	2	TRUE
Standing height || id:ukb-a-389	rs12216030	T	G	T	G	0.0102168	0.00203729	0.472475	0.471615	FALSE	FALSE	FALSE	ukb-b-6353	6	22103237	0.000567112	460536	0.000329997	TRUE	igd	336474	0.0017287	6	22103237	3.42224e-09	TRUE	reported	igd	2	TRUE
Standing height || id:ukb-a-389	rs12269901	C	G	C	G	-0.0104965	0.00101204	0.284485	0.285974	FALSE	TRUE	FALSE	ukb-b-6353	11	116973929	0.000626021	460536	0.11	TRUE	igd	336474	0.00190826	11	116973929	3.788e-08	TRUE	reported	igd	2	TRUE
Standing height || id:ukb-a-389	rs12296480	C	T	C	T	-0.0163469	-0.00160175	0.116556	0.118338	FALSE	FALSE	FALSE	ukb-b-6353	12	1514912	0.000886565	460536	0.0710003	TRUE	igd	336474	0.00271229	12	1514912	1.67236e-09	TRUE	reported	igd	2	TRUE
Standing height || id:ukb-a-389	rs12306741	A	G	A	G	-0.0117404	-0.000902063	0.660296	0.660951	FALSE	FALSE	FALSE	ukb-b-6353	12	24033225	0.000600423	460536	0.13	TRUE	igd	336474	0.00182755	12	24033225	1.32807e-10	TRUE	reported	igd	2	TRUE
Standing height || id:ukb-a-389	rs12312144	A	C	A	C	0.0127817	-0.00107353	0.180419	0.180013	FALSE	FALSE	FALSE	ukb-b-6353	12	47092662	0.000738435	460536	0.15	TRUE	igd	336474	0.00224674	12	47092662	1.27894e-08	TRUE	reported	igd	2	TRUE
Standing height || id:ukb-a-389	rs12347137	C	A	C	A	-0.0311773	-7.3419e-05	0.203743	0.201907	FALSE	FALSE	FALSE	ukb-b-6353	9	119122721	0.000706494	460536	0.92	TRUE	igd	336474	0.00214261	9	119122721	5.94566e-48	TRUE	reported	igd	2	TRUE
Standing height || id:ukb-a-389	rs12404594	A	G	A	G	-0.0137987	4.54175e-05	0.549235	0.548373	FALSE	FALSE	FALSE	ukb-b-6353	1	182988027	0.000568536	460536	0.94	TRUE	igd	336474	0.00173301	1	182988027	1.69395e-15	TRUE	reported	igd	2	TRUE
Standing height || id:ukb-a-389	rs12408482	A	G	A	G	0.0147946	0.00069606	0.240437	0.240996	FALSE	FALSE	FALSE	ukb-b-6353	1	54112148	0.000663193	460536	0.29	TRUE	igd	336474	0.00202208	1	54112148	2.55094e-13	TRUE	reported	igd	2	TRUE
Standing height || id:ukb-a-389	rs12417930	A	G	A	G	-0.0168159	-0.000348445	0.182481	0.18224	FALSE	FALSE	FALSE	ukb-b-6353	11	127986202	0.000733851	460536	0.630001	TRUE	igd	336474	0.00223305	11	127986202	5.06874e-14	TRUE	reported	igd	2	TRUE
Standing height || id:ukb-a-389	rs12452505	G	C	G	C	-0.0334793	-0.00157796	0.140525	0.142279	FALSE	TRUE	FALSE	ukb-b-6353	17	63556402	0.000813835	460536	0.0530005	TRUE	igd	336474	0.00249066	17	63556402	3.51884e-41	TRUE	reported	igd	2	TRUE
Standing height || id:ukb-a-389	rs12458880	C	T	C	T	-0.0233554	-0.000410392	0.0637413	0.063844	FALSE	FALSE	FALSE	ukb-b-6353	18	29794353	0.00115986	460536	0.719999	TRUE	igd	336474	0.00353158	18	29794353	3.76444e-11	TRUE	reported	igd	2	TRUE
Standing height || id:ukb-a-389	rs12483653	T	C	T	C	-0.0140727	-0.00142062	0.780315	0.780582	FALSE	FALSE	FALSE	ukb-b-6353	21	17355049	0.000691474	460536	0.04	TRUE	igd	336474	0.00210158	21	17355049	2.1424e-11	TRUE	reported	igd	2	TRUE
Standing height || id:ukb-a-389	rs12529733	C	T	C	T	-0.0185987	-0.000345984	0.421269	0.423072	FALSE	FALSE	FALSE	ukb-b-6353	6	109654132	0.000576772	460536	0.55	TRUE	igd	336474	0.00175605	6	109654132	3.30446e-26	TRUE	reported	igd	2	TRUE
Standing height || id:ukb-a-389	rs12533527	T	C	T	C	-0.0188885	0.000342315	0.140622	0.140387	FALSE	FALSE	FALSE	ukb-b-6353	7	130626948	0.000823391	460536	0.68	TRUE	igd	336474	0.00250643	7	130626948	4.85736e-14	TRUE	reported	igd	2	TRUE
Standing height || id:ukb-a-389	rs12572775	T	A	T	A	0.0230505	-0.000348685	0.556692	0.558542	FALSE	TRUE	TRUE	ukb-b-6353	10	104285594	0.000570131	460536	0.54	TRUE	igd	336474	0.00173624	10	104285594	3.25987e-40	TRUE	reported	igd	2	FALSE
Standing height || id:ukb-a-389	rs12594720	G	C	G	C	0.0165007	0.0023138	0.271435	0.27104	FALSE	TRUE	FALSE	ukb-b-6353	15	67007018	0.000642907	460536	0.00032	TRUE	igd	336474	0.00195703	15	67007018	3.4261e-17	TRUE	reported	igd	2	TRUE
Standing height || id:ukb-a-389	rs12615742	T	C	T	C	0.0211311	0.000376563	0.505196	0.506214	FALSE	FALSE	FALSE	ukb-b-6353	2	37995727	0.000580275	460536	0.52	TRUE	igd	336474	0.00176725	2	37995727	6.05759e-33	TRUE	reported	igd	2	TRUE
Standing height || id:ukb-a-389	rs12628193	A	C	A	C	0.0142301	-0.000167371	0.376269	0.375559	FALSE	FALSE	FALSE	ukb-b-6353	22	20791438	0.00058459	460536	0.77	TRUE	igd	336474	0.00177821	22	20791438	1.22321e-15	TRUE	reported	igd	2	TRUE
Standing height || id:ukb-a-389	rs12634315	C	T	C	T	-0.0186419	9.40226e-05	0.767275	0.768074	FALSE	FALSE	FALSE	ukb-b-6353	3	157728016	0.000670897	460536	0.89	TRUE	igd	336474	0.00204112	3	157728016	6.68498e-20	TRUE	reported	igd	2	TRUE
Standing height || id:ukb-a-389	rs12656497	C	T	C	T	-0.0256624	8.59319e-05	0.596357	0.596311	FALSE	FALSE	FALSE	ukb-b-6353	5	32831939	0.000577545	460536	0.88	TRUE	igd	336474	0.00175914	5	32831939	3.46019e-48	TRUE	reported	igd	2	TRUE
Standing height || id:ukb-a-389	rs12682937	A	G	A	G	-0.0196621	-0.000849687	0.278505	0.2775	FALSE	FALSE	FALSE	ukb-b-6353	9	108924249	0.000633906	460536	0.18	TRUE	igd	336474	0.00193085	9	108924249	2.37739e-24	TRUE	reported	igd	2	TRUE
Standing height || id:ukb-a-389	rs12740738	G	A	G	A	-0.0179228	0.00078865	0.574124	0.572149	FALSE	FALSE	FALSE	ukb-b-6353	1	103542260	0.000573005	460536	0.17	TRUE	igd	336474	0.00174588	1	103542260	1.01344e-24	TRUE	reported	igd	2	TRUE
Standing height || id:ukb-a-389	rs12900132	T	C	T	C	0.0119224	0.000303387	0.636501	0.634233	FALSE	FALSE	FALSE	ukb-b-6353	15	100537494	0.000587589	460536	0.61	TRUE	igd	336474	0.00179025	15	100537494	2.74979e-11	TRUE	reported	igd	2	TRUE
Standing height || id:ukb-a-389	rs12942811	C	T	C	T	0.0117555	-3.97187e-05	0.658189	0.660613	FALSE	FALSE	FALSE	ukb-b-6353	17	76406692	0.00063291	460536	0.95	TRUE	igd	336474	0.0019258	17	76406692	1.03405e-09	TRUE	reported	igd	2	TRUE
Standing height || id:ukb-a-389	rs12948439	A	G	A	G	-0.0238998	0.00128392	0.541809	0.540103	FALSE	FALSE	FALSE	ukb-b-6353	17	46967124	0.000568635	460536	0.0239999	TRUE	igd	336474	0.00173196	17	46967124	2.64484e-43	TRUE	reported	igd	2	TRUE
Standing height || id:ukb-a-389	rs12952981	A	G	A	G	0.0130456	0.00165373	0.35575	0.355403	FALSE	FALSE	FALSE	ukb-b-6353	17	79409189	0.000593301	460536	0.00530005	TRUE	igd	336474	0.00180486	17	79409189	4.90908e-13	TRUE	reported	igd	2	TRUE
Standing height || id:ukb-a-389	rs12968652	A	G	A	G	-0.0134999	-0.000622395	0.398387	0.398138	FALSE	FALSE	FALSE	ukb-b-6353	18	46501070	0.000585307	460536	0.29	TRUE	igd	336474	0.00178141	18	46501070	3.51156e-14	TRUE	reported	igd	2	TRUE
Standing height || id:ukb-a-389	rs12981554	G	A	G	A	-0.0160136	-0.000244479	0.542554	0.541937	FALSE	FALSE	FALSE	ukb-b-6353	19	3416668	0.000572897	460536	0.67	TRUE	igd	336474	0.00174304	19	3416668	4.05509e-20	TRUE	reported	igd	2	TRUE
Standing height || id:ukb-a-389	rs12985850	A	G	A	G	0.0285025	3.80809e-05	0.400221	0.401081	FALSE	FALSE	FALSE	ukb-b-6353	19	2155042	0.000580983	460536	0.95	TRUE	igd	336474	0.00176754	19	2155042	1.77542e-58	TRUE	reported	igd	2	TRUE
Standing height || id:ukb-a-389	rs13021881	C	T	C	T	0.0132448	0.000565238	0.521434	0.520306	FALSE	FALSE	FALSE	ukb-b-6353	2	33452191	0.000570944	460536	0.32	TRUE	igd	336474	0.00173966	2	33452191	2.67609e-14	TRUE	reported	igd	2	TRUE
Standing height || id:ukb-a-389	rs13080165	G	A	G	A	0.0121661	0.00036929	0.237578	0.235836	FALSE	FALSE	FALSE	ukb-b-6353	3	25391116	0.000666771	460536	0.58	TRUE	igd	336474	0.00202736	3	25391116	1.96332e-09	TRUE	reported	igd	2	TRUE
Standing height || id:ukb-a-389	rs13126069	T	C	T	C	0.0101599	0.000800643	0.438434	0.438057	FALSE	FALSE	FALSE	ukb-b-6353	4	152212486	0.000571189	460536	0.16	TRUE	igd	336474	0.00173929	4	152212486	5.1812e-09	TRUE	reported	igd	2	TRUE
Standing height || id:ukb-a-389	rs13168903	G	T	G	T	-0.00958748	0.000464721	0.414552	0.414846	FALSE	FALSE	FALSE	ukb-b-6353	5	158517233	0.000575404	460536	0.42	TRUE	igd	336474	0.00175258	5	158517233	4.49107e-08	TRUE	reported	igd	2	TRUE
Standing height || id:ukb-a-389	rs1317149	T	C	T	C	-0.0229719	-0.0024085	0.350455	0.350162	FALSE	FALSE	FALSE	ukb-b-6353	11	47486885	0.000592834	460536	4.90004e-05	TRUE	igd	336474	0.00180659	11	47486885	4.93856e-37	TRUE	reported	igd	2	TRUE
Standing height || id:ukb-a-389	rs1317867	G	A	G	A	0.0209217	0.0023858	0.509607	0.511945	FALSE	FALSE	FALSE	ukb-b-6353	17	21276114	0.000571876	460536	2.99999e-05	TRUE	igd	336474	0.00174158	17	21276114	3.0839e-33	TRUE	reported	igd	2	TRUE
Standing height || id:ukb-a-389	rs13210323	C	A	C	A	-0.0300151	0.00153951	0.280377	0.281031	FALSE	FALSE	FALSE	ukb-b-6353	6	35005084	0.000631572	460536	0.015	TRUE	igd	336474	0.0019243	6	35005084	7.85416e-55	TRUE	reported	igd	2	TRUE
Standing height || id:ukb-a-389	rs13238709	T	C	T	C	0.010599	0.00108836	0.431962	0.432574	FALSE	FALSE	FALSE	ukb-b-6353	7	100783736	0.000570788	460536	0.0569994	TRUE	igd	336474	0.00173975	7	100783736	1.11445e-09	TRUE	reported	igd	2	TRUE
Standing height || id:ukb-a-389	rs13252528	G	A	G	A	-0.00995477	0.000427925	0.519585	0.519311	FALSE	FALSE	FALSE	ukb-b-6353	8	117505270	0.000569443	460536	0.450001	TRUE	igd	336474	0.00173551	8	117505270	9.70577e-09	TRUE	reported	igd	2	TRUE
Standing height || id:ukb-a-389	rs1327313	A	T	A	T	0.0145483	-0.00114061	0.218682	0.21678	FALSE	TRUE	FALSE	ukb-b-6353	13	80677558	0.000687342	460536	0.0969996	TRUE	igd	336474	0.00208715	13	80677558	3.16665e-12	TRUE	reported	igd	2	TRUE
Standing height || id:ukb-a-389	rs13334364	C	T	C	T	-0.0306756	0.00131964	0.0747956	0.075088	FALSE	FALSE	FALSE	ukb-b-6353	16	67332365	0.00107603	460536	0.22	TRUE	igd	336474	0.00328037	16	67332365	8.71164e-21	TRUE	reported	igd	2	TRUE
Standing height || id:ukb-a-389	rs13401747	C	T	C	T	-0.0206501	0.000371103	0.3147	0.315974	FALSE	FALSE	FALSE	ukb-b-6353	2	218284814	0.00061059	460536	0.54	TRUE	igd	336474	0.00186065	2	218284814	1.293e-28	TRUE	reported	igd	2	TRUE
Standing height || id:ukb-a-389	rs134092	T	A	T	A	0.00992545	-0.000477531	0.494244	0.492097	FALSE	TRUE	TRUE	ukb-b-6353	22	28068444	0.000569486	460536	0.4	TRUE	igd	336474	0.00173377	22	28068444	1.0366e-08	TRUE	reported	igd	2	FALSE
Standing height || id:ukb-a-389	rs13430869	T	G	T	G	0.0160628	-7.44519e-05	0.747688	0.741908	FALSE	FALSE	FALSE	ukb-b-6353	2	218146818	0.000647967	460536	0.91	TRUE	igd	336474	0.00199004	2	218146818	6.96145e-16	TRUE	reported	igd	2	TRUE
Standing height || id:ukb-a-389	rs1345991	T	C	T	C	0.00984882	0.000396319	0.574397	0.576178	FALSE	FALSE	FALSE	ukb-b-6353	6	143689515	0.000572967	460536	0.49	TRUE	igd	336474	0.00174345	6	143689515	1.61469e-08	TRUE	reported	igd	2	TRUE
Standing height || id:ukb-a-389	rs1352090	G	C	G	C	0.0131679	-0.000749359	0.371116	0.372068	FALSE	TRUE	FALSE	ukb-b-6353	7	46193843	0.000586676	460536	0.2	TRUE	igd	336474	0.00178716	7	46193843	1.7354e-13	TRUE	reported	igd	2	TRUE
Standing height || id:ukb-a-389	rs1355603	C	T	C	T	0.0624867	0.000834539	0.830705	0.831118	FALSE	FALSE	FALSE	ukb-b-6353	4	145566477	0.000756055	460536	0.27	TRUE	igd	336474	0.00229834	4	145566477	1.36144e-162	TRUE	reported	igd	2	TRUE
Standing height || id:ukb-a-389	rs1360504	A	G	A	G	0.016351	0.000832599	0.192263	0.193173	FALSE	FALSE	FALSE	ukb-b-6353	1	56627905	0.00071831	460536	0.25	TRUE	igd	336474	0.00219057	1	56627905	8.39847e-14	TRUE	reported	igd	2	TRUE
Standing height || id:ukb-a-389	rs1366594	C	A	C	A	-0.0221856	0.000715722	0.46933	0.472021	FALSE	FALSE	FALSE	ukb-b-6353	5	88376061	0.000567315	460536	0.21	TRUE	igd	336474	0.0017278	5	88376061	9.9426e-38	TRUE	reported	igd	2	TRUE
Standing height || id:ukb-a-389	rs1369703	C	T	C	T	0.0302393	0.00116865	0.417142	0.416644	FALSE	FALSE	FALSE	ukb-b-6353	2	25481898	0.000576645	460536	0.0430002	TRUE	igd	336474	0.00175536	2	25481898	1.78484e-66	TRUE	reported	igd	2	TRUE
Standing height || id:ukb-a-389	rs137933811	G	C	G	C	-0.0371639	0.000780221	0.0301617	0.030177	FALSE	TRUE	FALSE	ukb-b-6353	12	120755120	0.00166575	460536	0.64	TRUE	igd	336474	0.00506166	12	120755120	2.10523e-13	TRUE	reported	igd	2	TRUE
Standing height || id:ukb-a-389	rs138809270	T	C	T	C	-0.0846533	-0.00084932	0.0169381	0.017053	FALSE	FALSE	FALSE	ukb-b-6353	2	219929394	0.00225702	460536	0.709999	TRUE	igd	336474	0.00685539	2	219929394	5.05475e-35	TRUE	reported	igd	2	TRUE
Standing height || id:ukb-a-389	rs138937927	T	C	T	C	-0.0465272	-0.000621944	0.0263835	0.02561	FALSE	FALSE	FALSE	ukb-b-6353	16	51095561	0.00186094	460536	0.74	TRUE	igd	336474	0.00557695	16	51095561	7.28283e-17	TRUE	reported	igd	2	TRUE
Standing height || id:ukb-a-389	rs1393421	A	G	A	G	0.0193816	-0.000147479	0.936456	0.936939	FALSE	FALSE	FALSE	ukb-b-6353	15	38369210	0.00116792	460536	0.9	TRUE	igd	336474	0.00354441	15	38369210	4.54915e-08	TRUE	reported	igd	2	TRUE
Standing height || id:ukb-a-389	rs1395602	C	A	C	A	0.0119952	0.000377491	0.482599	0.484063	FALSE	FALSE	FALSE	ukb-b-6353	16	4911239	0.00056891	460536	0.51	TRUE	igd	336474	0.00173226	16	4911239	4.38026e-12	TRUE	reported	igd	2	TRUE
Standing height || id:ukb-a-389	rs1403987	G	A	G	A	0.0173905	0.000673951	0.654751	0.653555	FALSE	FALSE	FALSE	ukb-b-6353	7	38111941	0.000594915	460536	0.26	TRUE	igd	336474	0.00181494	7	38111941	9.58959e-22	TRUE	reported	igd	2	TRUE
Standing height || id:ukb-a-389	rs140574823	C	A	C	A	0.0190739	0.000328958	0.0808617	0.080379	FALSE	FALSE	FALSE	ukb-b-6353	20	49161754	0.00104382	460536	0.75	TRUE	igd	336474	0.00316636	20	49161754	1.7042e-09	TRUE	reported	igd	2	TRUE
Standing height || id:ukb-a-389	rs141495779	G	A	G	A	-0.0394228	-0.00249563	0.015525	0.01538	FALSE	FALSE	FALSE	ukb-b-6353	14	89307031	0.00230812	460536	0.28	TRUE	igd	336474	0.00699633	14	89307031	1.7542e-08	TRUE	reported	igd	2	TRUE
Standing height || id:ukb-a-389	rs1415701	A	G	A	G	-0.0331987	0.0014727	0.267014	0.267636	FALSE	FALSE	FALSE	ukb-b-6353	6	130345835	0.000647875	460536	0.0230001	TRUE	igd	336474	0.00197301	6	130345835	1.65959e-63	TRUE	reported	igd	2	TRUE
Standing height || id:ukb-a-389	rs1417488	T	C	T	C	0.0161427	0.00169298	0.254532	0.254814	FALSE	FALSE	FALSE	ukb-b-6353	1	218523730	0.000653541	460536	0.00959997	TRUE	igd	336474	0.00199158	1	218523730	5.27108e-16	TRUE	reported	igd	2	TRUE
Standing height || id:ukb-a-389	rs142190120	T	C	T	C	-0.0505985	-0.00194177	0.013111	0.013014	FALSE	FALSE	FALSE	ukb-b-6353	2	219953832	0.00254179	460536	0.44	TRUE	igd	336474	0.00774088	2	219953832	6.30522e-11	TRUE	reported	igd	2	TRUE
Standing height || id:ukb-a-389	rs142669291	G	A	G	A	0.0164238	-0.000233894	0.0941521	0.092927	FALSE	FALSE	FALSE	ukb-b-6353	13	32695207	0.000977146	460536	0.81	TRUE	igd	336474	0.00295647	13	32695207	2.77485e-08	TRUE	reported	igd	2	TRUE
Standing height || id:ukb-a-389	rs143222446	T	C	T	C	-0.0246638	0.000950772	0.0504855	0.049865	FALSE	FALSE	FALSE	ukb-b-6353	7	101043928	0.00138444	460536	0.49	TRUE	igd	336474	0.00419912	7	101043928	4.26933e-09	TRUE	reported	igd	2	TRUE
Standing height || id:ukb-a-389	rs143384	G	A	G	A	0.0641051	0.00165781	0.402796	0.404441	FALSE	FALSE	FALSE	ukb-b-6353	20	34025756	0.000576704	460536	0.004	TRUE	igd	336474	0.00175427	20	34025756	1e-200	TRUE	reported	igd	2	TRUE
Standing height || id:ukb-a-389	rs143743568	A	G	A	G	0.015745	-0.000517672	0.153644	0.153245	FALSE	FALSE	FALSE	ukb-b-6353	22	39289014	0.000789036	460536	0.51	TRUE	igd	336474	0.0024001	22	39289014	5.3827e-11	TRUE	reported	igd	2	TRUE
Standing height || id:ukb-a-389	rs143783471	T	C	T	C	-0.0672609	-0.00465315	0.0134935	0.013369	FALSE	FALSE	FALSE	ukb-b-6353	2	232834177	0.0025285	460536	0.0659994	TRUE	igd	336474	0.00762413	2	232834177	1.1285e-18	TRUE	reported	igd	2	TRUE
Standing height || id:ukb-a-389	rs143840904	T	C	T	C	-0.104656	0.00058329	0.0192646	0.019762	FALSE	FALSE	FALSE	ukb-b-6353	11	2813322	0.00210285	460536	0.780001	TRUE	igd	336474	0.00647581	11	2813322	9.98849e-59	TRUE	reported	igd	2	TRUE
Standing height || id:ukb-a-389	rs1443536	G	A	G	A	0.0331584	-4.84346e-06	0.304922	0.30498	FALSE	FALSE	FALSE	ukb-b-6353	4	82174165	0.000616377	460536	0.99	TRUE	igd	336474	0.00187578	4	82174165	6.7655e-70	TRUE	reported	igd	2	TRUE
Standing height || id:ukb-a-389	rs1443749	T	C	T	C	0.0116215	0.000271996	0.363546	0.365937	FALSE	FALSE	FALSE	ukb-b-6353	7	121960438	0.000587341	460536	0.64	TRUE	igd	336474	0.00179371	7	121960438	9.24485e-11	TRUE	reported	igd	2	TRUE
Standing height || id:ukb-a-389	rs145435234	T	A	T	A	-0.0258382	0.000756208	0.0398311	0.040551	FALSE	TRUE	FALSE	ukb-b-6353	6	75311925	0.0014379	460536	0.6	TRUE	igd	336474	0.00440597	6	75311925	4.51274e-09	TRUE	reported	igd	2	TRUE
Standing height || id:ukb-a-389	rs1467847	C	G	C	G	0.0176471	-0.00163791	0.567837	0.565822	FALSE	TRUE	TRUE	ukb-b-6353	21	35714544	0.000572818	460536	0.00420001	TRUE	igd	336474	0.00174457	21	35714544	4.75664e-24	TRUE	reported	igd	2	FALSE
Standing height || id:ukb-a-389	rs146851424	C	A	C	A	0.104464	0.00203698	0.0222599	0.021628	FALSE	FALSE	FALSE	ukb-b-6353	13	50377910	0.0019639	460536	0.3	TRUE	igd	336474	0.00590781	13	50377910	6.17021e-70	TRUE	reported	igd	2	TRUE
Standing height || id:ukb-a-389	rs147110934	T	G	T	G	-0.071485	0.000855681	0.024103	0.024313	FALSE	FALSE	FALSE	ukb-b-6353	19	55993436	0.00183846	460536	0.64	TRUE	igd	336474	0.00562024	19	55993436	4.71628e-37	TRUE	reported	igd	2	TRUE
Standing height || id:ukb-a-389	rs148537227	A	G	A	G	0.0583378	0.00578785	0.0274675	0.028012	FALSE	FALSE	FALSE	ukb-b-6353	7	148622699	0.0018073	460536	0.00140001	TRUE	igd	336474	0.0054245	7	148622699	5.70164e-27	TRUE	reported	igd	2	TRUE
Standing height || id:ukb-a-389	rs148683230	A	G	A	G	0.0206034	0.00202507	0.150235	0.148849	FALSE	FALSE	FALSE	ukb-b-6353	11	46141422	0.000798819	460536	0.0109999	TRUE	igd	336474	0.00242617	11	46141422	2.03657e-17	TRUE	reported	igd	2	TRUE
Standing height || id:ukb-a-389	rs1490384	T	C	T	C	0.0363154	-9.5726e-05	0.498187	0.49997	FALSE	FALSE	FALSE	ukb-b-6353	6	126851160	0.000566489	460536	0.87	TRUE	igd	336474	0.00172465	6	126851160	2.29879e-98	TRUE	reported	igd	2	TRUE
Standing height || id:ukb-a-389	rs151123887	A	G	A	G	-0.0414578	0.00413564	0.0225534	0.022526	FALSE	FALSE	FALSE	ukb-b-6353	20	34593288	0.00199704	460536	0.0379997	TRUE	igd	336474	0.00611485	20	34593288	1.20504e-11	TRUE	reported	igd	2	TRUE
Standing height || id:ukb-a-389	rs1533269	A	C	A	C	-0.0125687	-0.000334691	0.304055	0.306182	FALSE	FALSE	FALSE	ukb-b-6353	3	114214611	0.000615247	460536	0.59	TRUE	igd	336474	0.00187903	3	114214611	2.25113e-11	TRUE	reported	igd	2	TRUE
Standing height || id:ukb-a-389	rs1535197	A	T	A	T	0.00988251	-0.000139615	0.413619	0.413314	FALSE	TRUE	FALSE	ukb-b-6353	6	132539860	0.000575742	460536	0.81	TRUE	igd	336474	0.00175407	6	132539860	1.76177e-08	TRUE	reported	igd	2	TRUE
Standing height || id:ukb-a-389	rs153560	A	G	A	G	0.0106324	-0.000217929	0.605622	0.607904	FALSE	FALSE	FALSE	ukb-b-6353	5	112254377	0.00058456	460536	0.709999	TRUE	igd	336474	0.00177925	5	112254377	2.29203e-09	TRUE	reported	igd	2	TRUE
Standing height || id:ukb-a-389	rs1573891	C	G	C	G	-0.0364775	-0.00117718	0.156436	0.158514	FALSE	TRUE	FALSE	ukb-b-6353	15	99186488	0.000780206	460536	0.13	TRUE	igd	336474	0.0023893	15	99186488	1.32099e-52	TRUE	reported	igd	2	TRUE
Standing height || id:ukb-a-389	rs1574220	C	T	C	T	0.0221028	0.000604634	0.0820406	0.080874	FALSE	FALSE	FALSE	ukb-b-6353	5	314518	0.0010499	460536	0.56	TRUE	igd	336474	0.00319068	5	314518	4.29635e-12	TRUE	reported	igd	2	TRUE
Standing height || id:ukb-a-389	rs1593071	C	A	C	A	-0.0198207	-0.00124651	0.452291	0.452805	FALSE	FALSE	FALSE	ukb-b-6353	5	42786309	0.000569492	460536	0.0290001	TRUE	igd	336474	0.00173342	5	42786309	2.84971e-30	TRUE	reported	igd	2	TRUE
Standing height || id:ukb-a-389	rs1599473	T	G	T	G	-0.0218248	0.000157383	0.243251	0.243618	FALSE	FALSE	FALSE	ukb-b-6353	8	120475358	0.000661917	460536	0.81	TRUE	igd	336474	0.00201707	8	120475358	2.79512e-27	TRUE	reported	igd	2	TRUE
Standing height || id:ukb-a-389	rs16824590	A	G	A	G	-0.0181549	-8.59941e-05	0.11307	0.114186	FALSE	FALSE	FALSE	ukb-b-6353	2	203137347	0.000889174	460536	0.92	TRUE	igd	336474	0.00272068	2	203137347	2.51131e-11	TRUE	reported	igd	2	TRUE
Standing height || id:ukb-a-389	rs16905189	G	C	G	C	-0.0246773	-1.7186e-05	0.367489	0.366843	FALSE	TRUE	FALSE	ukb-b-6353	8	135598132	0.00058997	460536	0.98	TRUE	igd	336474	0.00179505	8	135598132	5.42126e-43	TRUE	reported	igd	2	TRUE
Standing height || id:ukb-a-389	rs16942324	A	C	A	C	-0.0968407	-0.00203621	0.0262308	0.027053	FALSE	FALSE	FALSE	ukb-b-6353	15	89383854	0.00174476	460536	0.24	TRUE	igd	336474	0.00539208	15	89383854	4.3481e-72	TRUE	reported	igd	2	TRUE
Standing height || id:ukb-a-389	rs17038164	C	T	C	T	-0.0327781	-0.00133476	0.254615	0.256811	FALSE	FALSE	FALSE	ukb-b-6353	1	118862669	0.00064753	460536	0.0389996	TRUE	igd	336474	0.00197929	1	118862669	1.42233e-61	TRUE	reported	igd	2	TRUE
Standing height || id:ukb-a-389	rs17157112	G	T	G	T	-0.0180806	0.000339573	0.470735	0.470664	FALSE	FALSE	FALSE	ukb-b-6353	7	28779946	0.000569962	460536	0.55	TRUE	igd	336474	0.00173644	7	28779946	2.19483e-25	TRUE	reported	igd	2	TRUE
Standing height || id:ukb-a-389	rs17197114	C	T	C	T	0.0170419	0.000758099	0.177444	0.177097	FALSE	FALSE	FALSE	ukb-b-6353	14	21894526	0.0007473	460536	0.31	TRUE	igd	336474	0.00227644	14	21894526	7.10559e-14	TRUE	reported	igd	2	TRUE
Standing height || id:ukb-a-389	rs1729137	T	C	T	C	-0.00974966	2.68623e-07	0.382144	0.382734	FALSE	FALSE	FALSE	ukb-b-6353	8	13180014	0.000583344	460536	1	TRUE	igd	336474	0.00177936	8	13180014	4.27287e-08	TRUE	reported	igd	2	TRUE
Standing height || id:ukb-a-389	rs17378391	C	T	C	T	0.0275376	-0.00101967	0.240533	0.238733	FALSE	FALSE	FALSE	ukb-b-6353	20	47772601	0.000665062	460536	0.13	TRUE	igd	336474	0.00201911	20	47772601	2.42717e-42	TRUE	reported	igd	2	TRUE
Standing height || id:ukb-a-389	rs17400325	C	T	C	T	0.0418546	0.00891125	0.0410336	0.041574	FALSE	FALSE	FALSE	ukb-b-6353	2	178565913	0.00141813	460536	3.29997e-10	TRUE	igd	336474	0.00434537	2	178565913	5.89658e-22	TRUE	reported	igd	2	TRUE
Standing height || id:ukb-a-389	rs1741288	A	G	A	G	-0.0238336	0.00107489	0.632978	0.634782	FALSE	FALSE	FALSE	ukb-b-6353	20	4102954	0.000591224	460536	0.0690001	TRUE	igd	336474	0.00179775	20	4102954	4.1783e-40	TRUE	reported	igd	2	TRUE
Standing height || id:ukb-a-389	rs174600	C	T	C	T	-0.0122309	0.00206298	0.329968	0.328408	FALSE	FALSE	FALSE	ukb-b-6353	11	61622227	0.000604459	460536	0.00064	TRUE	igd	336474	0.0018404	11	61622227	3.02134e-11	TRUE	reported	igd	2	TRUE
Standing height || id:ukb-a-389	rs17472816	G	A	G	A	-0.0230217	-9.62322e-08	0.056397	0.055964	FALSE	FALSE	FALSE	ukb-b-6353	10	12020794	0.00125169	460536	1	TRUE	igd	336474	0.00380064	10	12020794	1.38538e-09	TRUE	reported	igd	2	TRUE
Standing height || id:ukb-a-389	rs17516020	A	G	A	G	-0.0152622	0.001382	0.269568	0.267595	FALSE	FALSE	FALSE	ukb-b-6353	10	79538734	0.000648343	460536	0.0329997	TRUE	igd	336474	0.00196918	10	79538734	9.17698e-15	TRUE	reported	igd	2	TRUE
Standing height || id:ukb-a-389	rs17647041	A	G	A	G	0.0145852	0.00171779	0.194783	0.194138	FALSE	FALSE	FALSE	ukb-b-6353	18	33097189	0.000721444	460536	0.017	TRUE	igd	336474	0.00219247	18	33097189	2.88802e-11	TRUE	reported	igd	2	TRUE
Standing height || id:ukb-a-389	rs17647719	G	A	G	A	-0.0434982	6.54041e-05	0.0422392	0.04323	FALSE	FALSE	FALSE	ukb-b-6353	15	51568204	0.00139665	460536	0.96	TRUE	igd	336474	0.00429268	15	51568204	3.971e-24	TRUE	reported	igd	2	TRUE
Standing height || id:ukb-a-389	rs17673793	G	A	G	A	-0.0129019	-0.000618179	0.313751	0.312073	FALSE	FALSE	FALSE	ukb-b-6353	16	75205213	0.000612646	460536	0.31	TRUE	igd	336474	0.00186133	16	75205213	4.17061e-12	TRUE	reported	igd	2	TRUE
Standing height || id:ukb-a-389	rs17690703	T	C	T	C	-0.0128553	-0.00209452	0.264575	0.262653	FALSE	FALSE	FALSE	ukb-b-6353	17	43925297	0.000641917	460536	0.00109999	TRUE	igd	336474	0.00194967	17	43925297	4.29932e-11	TRUE	reported	igd	2	TRUE
Standing height || id:ukb-a-389	rs17741562	C	T	C	T	0.0124539	-0.0004384	0.199792	0.200749	FALSE	FALSE	FALSE	ukb-b-6353	2	148563066	0.000708057	460536	0.54	TRUE	igd	336474	0.00216041	2	148563066	8.19219e-09	TRUE	reported	igd	2	TRUE
Standing height || id:ukb-a-389	rs17743415	C	T	C	T	-0.0252081	-0.0005378	0.566799	0.566025	FALSE	FALSE	FALSE	ukb-b-6353	2	71562503	0.000572258	460536	0.35	TRUE	igd	336474	0.00174316	2	71562503	2.20191e-47	TRUE	reported	igd	2	TRUE
Standing height || id:ukb-a-389	rs17855988	C	G	C	G	0.0187365	0.000142817	0.0985486	0.09857	FALSE	TRUE	FALSE	ukb-b-6353	7	73474825	0.000966034	460536	0.88	TRUE	igd	336474	0.00293494	7	73474825	1.72818e-10	TRUE	reported	igd	2	TRUE
Standing height || id:ukb-a-389	rs1788161	T	A	T	A	0.0139683	-6.12351e-05	0.81925	0.819961	FALSE	TRUE	FALSE	ukb-b-6353	8	100696695	0.000746849	460536	0.93	TRUE	igd	336474	0.00226943	8	100696695	7.5164e-10	TRUE	reported	igd	2	TRUE
Standing height || id:ukb-a-389	rs1797623	T	C	T	C	0.0130113	7.60706e-05	0.366167	0.367787	FALSE	FALSE	FALSE	ukb-b-6353	3	112826681	0.000591374	460536	0.9	TRUE	igd	336474	0.00180367	3	112826681	5.45381e-13	TRUE	reported	igd	2	TRUE
Standing height || id:ukb-a-389	rs183743021	C	T	C	T	-0.058851	0.00270004	0.0245478	0.02374	FALSE	FALSE	FALSE	ukb-b-6353	2	97283676	0.00190089	460536	0.16	TRUE	igd	336474	0.00577673	2	97283676	2.27091e-24	TRUE	reported	igd	2	TRUE
Standing height || id:ukb-a-389	rs183761758	A	C	A	C	-0.0165509	-0.000449961	0.0987725	0.09836	FALSE	FALSE	FALSE	ukb-b-6353	2	5832634	0.000952047	460536	0.64	TRUE	igd	336474	0.00289398	2	5832634	1.07199e-08	TRUE	reported	igd	2	TRUE
Standing height || id:ukb-a-389	rs1862901	C	T	C	T	0.0219138	0.000295117	0.689522	0.689676	FALSE	FALSE	FALSE	ukb-b-6353	2	23886149	0.00061561	460536	0.630001	TRUE	igd	336474	0.00187442	2	23886149	1.43747e-31	TRUE	reported	igd	2	TRUE
Standing height || id:ukb-a-389	rs1884897	G	A	G	A	-0.0371123	-0.000282157	0.628254	0.627345	FALSE	FALSE	FALSE	ukb-b-6353	20	6612832	0.000588244	460536	0.630001	TRUE	igd	336474	0.00178932	20	6612832	1.69746e-95	TRUE	reported	igd	2	TRUE
Standing height || id:ukb-a-389	rs1886686	G	C	G	C	0.0129973	0.00151366	0.734725	0.736787	FALSE	TRUE	FALSE	ukb-b-6353	1	67390468	0.000643079	460536	0.0189998	TRUE	igd	336474	0.00195376	1	67390468	2.88735e-11	TRUE	reported	igd	2	TRUE
Standing height || id:ukb-a-389	rs1910252	T	C	T	C	0.0169182	-9.69171e-05	0.164083	0.167502	FALSE	FALSE	FALSE	ukb-b-6353	8	49407362	0.000759785	460536	0.9	TRUE	igd	336474	0.00233113	8	49407362	3.95094e-13	TRUE	reported	igd	2	TRUE
Standing height || id:ukb-a-389	rs1910466	C	T	C	T	-0.013096	0.000886977	0.500347	0.498115	FALSE	FALSE	FALSE	ukb-b-6353	3	147086268	0.000569973	460536	0.12	TRUE	igd	336474	0.00173662	3	147086268	4.67197e-14	TRUE	reported	igd	2	TRUE
Standing height || id:ukb-a-389	rs1921129	G	C	G	C	-0.0122442	0.000695682	0.59015	0.589169	FALSE	TRUE	FALSE	ukb-b-6353	12	107506589	0.000577626	460536	0.23	TRUE	igd	336474	0.00175886	12	107506589	3.37443e-12	TRUE	reported	igd	2	TRUE
Standing height || id:ukb-a-389	rs1936792	A	G	A	G	0.0135747	-0.00108815	0.247403	0.246879	FALSE	FALSE	FALSE	ukb-b-6353	6	127423055	0.000659631	460536	0.0990011	TRUE	igd	336474	0.00200855	6	127423055	1.39701e-11	TRUE	reported	igd	2	TRUE
Standing height || id:ukb-a-389	rs1948047	C	T	C	T	0.0143506	-1.68676e-05	0.276817	0.27596	FALSE	FALSE	FALSE	ukb-b-6353	6	47585912	0.000633616	460536	0.98	TRUE	igd	336474	0.00192855	6	47585912	1.00046e-13	TRUE	reported	igd	2	TRUE
Standing height || id:ukb-a-389	rs1952256	G	A	G	A	0.0338351	0.00132601	0.34736	0.344964	FALSE	FALSE	FALSE	ukb-b-6353	1	184035116	0.000596332	460536	0.0259998	TRUE	igd	336474	0.00181213	1	184035116	9.25763e-78	TRUE	reported	igd	2	TRUE
Standing height || id:ukb-a-389	rs1990656	A	T	A	T	-0.0178195	-0.000155535	0.429153	0.428308	FALSE	TRUE	TRUE	ukb-b-6353	5	171220510	0.0005736	460536	0.79	TRUE	igd	336474	0.00174709	5	171220510	2.00863e-24	TRUE	reported	igd	2	FALSE
Standing height || id:ukb-a-389	rs2005053	C	T	C	T	0.00990264	0.000256968	0.600334	0.601418	FALSE	FALSE	FALSE	ukb-b-6353	13	47152942	0.000577955	460536	0.66	TRUE	igd	336474	0.00175728	13	47152942	1.75001e-08	TRUE	reported	igd	2	TRUE
Standing height || id:ukb-a-389	rs2035901	G	A	G	A	0.0248043	-0.00047461	0.465477	0.468334	FALSE	FALSE	FALSE	ukb-b-6353	4	145521867	0.000568919	460536	0.4	TRUE	igd	336474	0.00173266	4	145521867	1.80136e-46	TRUE	reported	igd	2	TRUE
Standing height || id:ukb-a-389	rs2088483	C	T	C	T	-0.0264502	-0.00089789	0.392998	0.389824	FALSE	FALSE	FALSE	ukb-b-6353	4	106216367	0.000582416	460536	0.12	TRUE	igd	336474	0.00177037	4	106216367	1.86466e-50	TRUE	reported	igd	2	TRUE
Standing height || id:ukb-a-389	rs2117149	C	T	C	T	-0.0107544	0.000602745	0.519155	0.518108	FALSE	FALSE	FALSE	ukb-b-6353	8	142324925	0.000568149	460536	0.29	TRUE	igd	336474	0.00173132	8	142324925	5.24916e-10	TRUE	reported	igd	2	TRUE
Standing height || id:ukb-a-389	rs2122858	G	A	G	A	-0.0132314	0.000123716	0.607032	0.606721	FALSE	FALSE	FALSE	ukb-b-6353	15	85547816	0.000580075	460536	0.83	TRUE	igd	336474	0.00176633	15	85547816	6.85804e-14	TRUE	reported	igd	2	TRUE
Standing height || id:ukb-a-389	rs2131371	C	A	C	A	0.0146894	-0.0011143	0.700138	0.701075	FALSE	FALSE	FALSE	ukb-b-6353	12	46796522	0.000618934	460536	0.0719996	TRUE	igd	336474	0.00188394	12	46796522	6.35038e-15	TRUE	reported	igd	2	TRUE
Standing height || id:ukb-a-389	rs2137777	T	C	T	C	0.0123761	0.000192543	0.542245	0.543357	FALSE	FALSE	FALSE	ukb-b-6353	11	18009721	0.000568659	460536	0.73	TRUE	igd	336474	0.00173221	11	18009721	9.03649e-13	TRUE	reported	igd	2	TRUE
Standing height || id:ukb-a-389	rs2139028	T	G	T	G	-0.0410735	-0.00401169	0.984052	0.983918	FALSE	FALSE	FALSE	ukb-b-6353	2	233163140	0.0023352	460536	0.0860003	TRUE	igd	336474	0.00716964	2	233163140	1.01228e-08	TRUE	reported	igd	2	TRUE
Standing height || id:ukb-a-389	rs2140046	C	T	C	T	-0.0210636	-0.000250659	0.363523	0.363593	FALSE	FALSE	FALSE	ukb-b-6353	2	169706079	0.000589016	460536	0.67	TRUE	igd	336474	0.00179367	2	169706079	7.75532e-32	TRUE	reported	igd	2	TRUE
Standing height || id:ukb-a-389	rs215226	G	A	G	A	0.0211865	-0.000202942	0.402219	0.403855	FALSE	FALSE	FALSE	ukb-b-6353	12	591300	0.000579797	460536	0.73	TRUE	igd	336474	0.00176709	12	591300	4.09543e-33	TRUE	reported	igd	2	TRUE
Standing height || id:ukb-a-389	rs2181834	T	G	T	G	0.0170463	0.000986687	0.550242	0.550245	FALSE	FALSE	FALSE	ukb-b-6353	10	102661251	0.000569975	460536	0.0830004	TRUE	igd	336474	0.00173475	10	102661251	8.73172e-23	TRUE	reported	igd	2	TRUE
Standing height || id:ukb-a-389	rs2194411	A	G	A	G	0.0454192	0.000606366	0.127999	0.128363	FALSE	FALSE	FALSE	ukb-b-6353	3	185548663	0.000857187	460536	0.48	TRUE	igd	336474	0.00261267	3	185548663	1.16439e-67	TRUE	reported	igd	2	TRUE
Standing height || id:ukb-a-389	rs2230033	A	G	A	G	-0.0204177	0.000159884	0.565337	0.563931	FALSE	FALSE	FALSE	ukb-b-6353	21	39671476	0.000571136	460536	0.780001	TRUE	igd	336474	0.00173963	21	39671476	8.37336e-32	TRUE	reported	igd	2	TRUE
Standing height || id:ukb-a-389	rs224313	C	T	C	T	0.0100906	-1.22576e-05	0.347798	0.34752	FALSE	FALSE	FALSE	ukb-b-6353	10	64616940	0.000595803	460536	0.98	TRUE	igd	336474	0.00181372	10	64616940	2.64588e-08	TRUE	reported	igd	2	TRUE
Standing height || id:ukb-a-389	rs2270894	G	C	G	C	-0.0290478	-0.000396922	0.205074	0.203273	FALSE	TRUE	FALSE	ukb-b-6353	3	9975386	0.000730972	460536	0.59	TRUE	igd	336474	0.00221956	3	9975386	3.98658e-39	TRUE	reported	igd	2	TRUE
Standing height || id:ukb-a-389	rs227745	A	T	A	T	0.0205129	-0.00140041	0.272407	0.27042	FALSE	TRUE	FALSE	ukb-b-6353	17	54762165	0.000637294	460536	0.0280001	TRUE	igd	336474	0.00193664	17	54762165	3.27567e-26	TRUE	reported	igd	2	TRUE
Standing height || id:ukb-a-389	rs2278093	A	C	A	C	0.0170633	0.000818098	0.284319	0.286166	FALSE	FALSE	FALSE	ukb-b-6353	12	29534209	0.000629673	460536	0.19	TRUE	igd	336474	0.00192156	12	29534209	6.72512e-19	TRUE	reported	igd	2	TRUE
Standing height || id:ukb-a-389	rs2282580	C	T	C	T	-0.0104701	0.000463774	0.309107	0.310973	FALSE	FALSE	FALSE	ukb-b-6353	11	126081403	0.00061136	460536	0.450001	TRUE	igd	336474	0.00186545	11	126081403	1.99434e-08	TRUE	reported	igd	2	TRUE
Standing height || id:ukb-a-389	rs2289635	A	G	A	G	0.0366989	5.5018e-05	0.212318	0.212126	FALSE	FALSE	FALSE	ukb-b-6353	1	172208620	0.000692799	460536	0.94	TRUE	igd	336474	0.00210918	1	172208620	8.89201e-68	TRUE	reported	igd	2	TRUE
Standing height || id:ukb-a-389	rs2290154	C	T	C	T	-0.0147957	-0.000197773	0.357129	0.358336	FALSE	FALSE	FALSE	ukb-b-6353	18	77211175	0.000592136	460536	0.74	TRUE	igd	336474	0.00180461	18	77211175	2.43613e-16	TRUE	reported	igd	2	TRUE
Standing height || id:ukb-a-389	rs229624	A	G	A	G	0.0123043	-0.000152048	0.194379	0.194767	FALSE	FALSE	FALSE	ukb-b-6353	14	65197767	0.0007163	460536	0.83	TRUE	igd	336474	0.00218196	14	65197767	1.71057e-08	TRUE	reported	igd	2	TRUE
Standing height || id:ukb-a-389	rs2296316	C	T	C	T	-0.0205133	-0.000505638	0.464337	0.46448	FALSE	FALSE	FALSE	ukb-b-6353	14	65520246	0.000572418	460536	0.38	TRUE	igd	336474	0.00174294	14	65520246	5.69639e-32	TRUE	reported	igd	2	TRUE
Standing height || id:ukb-a-389	rs2303597	C	T	C	T	-0.0135824	-0.000696659	0.707283	0.705873	FALSE	FALSE	FALSE	ukb-b-6353	2	71780821	0.000625193	460536	0.27	TRUE	igd	336474	0.00190741	2	71780821	1.07473e-12	TRUE	reported	igd	2	TRUE
Standing height || id:ukb-a-389	rs2305769	C	G	C	G	-0.0198139	-0.000890243	0.231393	0.229925	FALSE	TRUE	FALSE	ukb-b-6353	19	17264961	0.000680153	460536	0.19	TRUE	igd	336474	0.0020669	19	17264961	9.18967e-22	TRUE	reported	igd	2	TRUE
Standing height || id:ukb-a-389	rs233598	G	T	G	T	0.0124006	0.000500155	0.773971	0.773557	FALSE	FALSE	FALSE	ukb-b-6353	21	28330838	0.000684215	460536	0.46	TRUE	igd	336474	0.00207899	21	28330838	2.45256e-09	TRUE	reported	igd	2	TRUE
Standing height || id:ukb-a-389	rs2342082	C	T	C	T	0.0191217	0.000295846	0.740297	0.740708	FALSE	FALSE	FALSE	ukb-b-6353	12	123090380	0.000648384	460536	0.649999	TRUE	igd	336474	0.00197413	12	123090380	3.47616e-22	TRUE	reported	igd	2	TRUE
Standing height || id:ukb-a-389	rs2417860	G	A	G	A	-0.0172528	2.13674e-05	0.633009	0.635608	FALSE	FALSE	FALSE	ukb-b-6353	12	20827579	0.000589339	460536	0.97	TRUE	igd	336474	0.00179302	12	20827579	6.48485e-22	TRUE	reported	igd	2	TRUE
Standing height || id:ukb-a-389	rs2434576	G	A	G	A	0.0180161	0.000733753	0.290907	0.293113	FALSE	FALSE	FALSE	ukb-b-6353	5	138917674	0.000623733	460536	0.24	TRUE	igd	336474	0.00190455	5	138917674	3.11315e-21	TRUE	reported	igd	2	TRUE
Standing height || id:ukb-a-389	rs244711	T	C	T	C	0.039336	-0.0011913	0.687357	0.685902	FALSE	FALSE	FALSE	ukb-b-6353	5	176509193	0.000655081	460536	0.0690001	TRUE	igd	336474	0.00199264	5	176509193	1.08168e-86	TRUE	reported	igd	2	TRUE
Standing height || id:ukb-a-389	rs2451948	G	A	G	A	0.0194331	-0.000224125	0.157898	0.158716	FALSE	FALSE	FALSE	ukb-b-6353	9	109518208	0.000780414	460536	0.77	TRUE	igd	336474	0.00238245	9	109518208	3.45303e-16	TRUE	reported	igd	2	TRUE
Standing height || id:ukb-a-389	rs2456725	C	T	C	T	-0.0106357	7.8584e-05	0.600755	0.601091	FALSE	FALSE	FALSE	ukb-b-6353	10	121652073	0.000578113	460536	0.89	TRUE	igd	336474	0.0017604	10	121652073	1.52704e-09	TRUE	reported	igd	2	TRUE
Standing height || id:ukb-a-389	rs246185	C	T	C	T	0.0178947	-0.000571694	0.321129	0.322524	FALSE	FALSE	FALSE	ukb-b-6353	16	14395432	0.000612021	460536	0.35	TRUE	igd	336474	0.00186351	16	14395432	7.83791e-22	TRUE	reported	igd	2	TRUE
Standing height || id:ukb-a-389	rs2513299	T	C	T	C	0.025297	0.000988575	0.844524	0.846366	FALSE	FALSE	FALSE	ukb-b-6353	11	68410157	0.000792719	460536	0.21	TRUE	igd	336474	0.00240007	11	68410157	5.69639e-26	TRUE	reported	igd	2	TRUE
Standing height || id:ukb-a-389	rs2531986	C	T	C	T	0.0158205	0.00021056	0.812517	0.81122	FALSE	FALSE	FALSE	ukb-b-6353	16	4029577	0.000723335	460536	0.77	TRUE	igd	336474	0.00220838	16	4029577	7.8614e-13	TRUE	reported	igd	2	TRUE
Standing height || id:ukb-a-389	rs2581828	G	C	G	C	-0.0244886	5.8808e-05	0.589653	0.59052	FALSE	TRUE	FALSE	ukb-b-6353	3	53133149	0.000575253	460536	0.92	TRUE	igd	336474	0.00175082	3	53133149	1.92886e-44	TRUE	reported	igd	2	TRUE
Standing height || id:ukb-a-389	rs2610986	T	C	T	C	-0.0231712	0.000212325	0.65789	0.655397	FALSE	FALSE	FALSE	ukb-b-6353	4	18037231	0.000612883	460536	0.73	TRUE	igd	336474	0.00186369	4	18037231	1.76198e-35	TRUE	reported	igd	2	TRUE
Standing height || id:ukb-a-389	rs2631676	G	A	G	A	0.0243485	-0.000222499	0.190337	0.188952	FALSE	FALSE	FALSE	ukb-b-6353	10	93037409	0.000723811	460536	0.760001	TRUE	igd	336474	0.00219717	10	93037409	1.55597e-28	TRUE	reported	igd	2	TRUE
Standing height || id:ukb-a-389	rs2650965	G	A	G	A	-0.0180808	1.92226e-05	0.328146	0.329468	FALSE	FALSE	FALSE	ukb-b-6353	20	6709838	0.000604964	460536	0.97	TRUE	igd	336474	0.00184274	20	6709838	1.00716e-22	TRUE	reported	igd	2	TRUE
Standing height || id:ukb-a-389	rs2655225	A	G	A	G	-0.0258117	0.000331631	0.877676	0.876557	FALSE	FALSE	FALSE	ukb-b-6353	3	13551420	0.000865583	460536	0.7	TRUE	igd	336474	0.00264411	3	13551420	1.65044e-22	TRUE	reported	igd	2	TRUE
Standing height || id:ukb-a-389	rs2690034	G	C	G	C	0.0107438	-3.61615e-07	0.697092	0.697364	FALSE	TRUE	FALSE	ukb-b-6353	1	200143844	0.000624418	460536	1	TRUE	igd	336474	0.00190096	1	200143844	1.58921e-08	TRUE	reported	igd	2	TRUE
Standing height || id:ukb-a-389	rs2715553	A	G	A	G	0.0123367	0.000348506	0.541072	0.542381	FALSE	FALSE	FALSE	ukb-b-6353	17	38496320	0.00056978	460536	0.54	TRUE	igd	336474	0.00173454	17	38496320	1.14288e-12	TRUE	reported	igd	2	TRUE
Standing height || id:ukb-a-389	rs2737215	T	C	T	C	-0.0123733	0.000757247	0.560122	0.560827	FALSE	FALSE	FALSE	ukb-b-6353	8	116625707	0.000574173	460536	0.19	TRUE	igd	336474	0.00174972	8	116625707	1.53426e-12	TRUE	reported	igd	2	TRUE
Standing height || id:ukb-a-389	rs273974	T	C	T	C	0.011133	-0.000802113	0.483525	0.482502	FALSE	FALSE	FALSE	ukb-b-6353	7	137614713	0.000567008	460536	0.16	TRUE	igd	336474	0.00172718	7	137614713	1.15178e-10	TRUE	reported	igd	2	TRUE
Standing height || id:ukb-a-389	rs2740991	A	G	A	G	-0.0287236	-0.000425943	0.0872793	0.088718	FALSE	FALSE	FALSE	ukb-b-6353	22	33063742	0.00100918	460536	0.67	TRUE	igd	336474	0.00309213	22	33063742	1.56243e-20	TRUE	reported	igd	2	TRUE
Standing height || id:ukb-a-389	rs2746026	T	C	T	C	0.0134811	-0.000587984	0.40321	0.402425	FALSE	FALSE	FALSE	ukb-b-6353	17	18134354	0.000578381	460536	0.31	TRUE	igd	336474	0.00176077	17	18134354	1.91779e-14	TRUE	reported	igd	2	TRUE
Standing height || id:ukb-a-389	rs274715	G	A	G	A	-0.012159	2.19277e-05	0.671308	0.670029	FALSE	FALSE	FALSE	ukb-b-6353	5	6723429	0.000601832	460536	0.97	TRUE	igd	336474	0.0018345	5	6723429	3.408e-11	TRUE	reported	igd	2	TRUE
Standing height || id:ukb-a-389	rs2763263	A	T	A	T	-0.0253872	5.20113e-05	0.243119	0.244625	FALSE	TRUE	FALSE	ukb-b-6353	6	168814392	0.000664027	460536	0.94	TRUE	igd	336474	0.00202547	6	168814392	4.95564e-36	TRUE	reported	igd	2	TRUE
Standing height || id:ukb-a-389	rs2780226	T	C	T	C	-0.0672272	-0.00237166	0.911435	0.91042	FALSE	FALSE	FALSE	ukb-b-6353	6	34199092	0.000991205	460536	0.017	TRUE	igd	336474	0.00303185	6	34199092	7.39605e-109	TRUE	reported	igd	2	TRUE
Standing height || id:ukb-a-389	rs2802346	A	G	A	G	0.0205174	0.000684519	0.176233	0.175971	FALSE	FALSE	FALSE	ukb-b-6353	1	26434354	0.000743677	460536	0.36	TRUE	igd	336474	0.00226326	1	26434354	1.24767e-19	TRUE	reported	igd	2	TRUE
Standing height || id:ukb-a-389	rs2812237	A	G	A	G	-0.0185642	-0.000111366	0.160395	0.161209	FALSE	FALSE	FALSE	ukb-b-6353	13	51299120	0.000772375	460536	0.89	TRUE	igd	336474	0.00235622	13	51299120	3.31589e-15	TRUE	reported	igd	2	TRUE
Standing height || id:ukb-a-389	rs28410896	C	T	C	T	-0.0278336	-0.00105704	0.806748	0.805974	FALSE	FALSE	FALSE	ukb-b-6353	12	123901143	0.000718601	460536	0.14	TRUE	igd	336474	0.00219204	12	123901143	6.21584e-37	TRUE	reported	igd	2	TRUE
Standing height || id:ukb-a-389	rs28470731	T	C	T	C	0.0142751	0.000269356	0.515375	0.51615	FALSE	FALSE	FALSE	ukb-b-6353	4	7848144	0.000571124	460536	0.64	TRUE	igd	336474	0.00174037	4	7848144	2.36592e-16	TRUE	reported	igd	2	TRUE
Standing height || id:ukb-a-389	rs2851023	T	C	T	C	-0.0129257	-9.33725e-05	0.675758	0.674136	FALSE	FALSE	FALSE	ukb-b-6353	4	100439152	0.000604055	460536	0.88	TRUE	igd	336474	0.001843	4	100439152	2.33024e-12	TRUE	reported	igd	2	TRUE
Standing height || id:ukb-a-389	rs28519617	G	T	G	T	-0.0232026	2.73136e-05	0.271111	0.269797	FALSE	FALSE	FALSE	ukb-b-6353	3	135874930	0.000641846	460536	0.97	TRUE	igd	336474	0.00195417	3	135874930	1.65158e-32	TRUE	reported	igd	2	TRUE
Standing height || id:ukb-a-389	rs2853993	C	T	C	T	-0.0291966	-0.000249838	0.590281	0.594749	FALSE	FALSE	FALSE	ukb-b-6353	6	31333191	0.00057478	460536	0.66	TRUE	igd	336474	0.00175259	6	31333191	2.75486e-62	TRUE	reported	igd	2	TRUE
Standing height || id:ukb-a-389	rs2871960	C	A	C	A	0.0592759	-0.0010714	0.447942	0.444695	FALSE	FALSE	FALSE	ukb-b-6353	3	141121814	0.000569723	460536	0.0599998	TRUE	igd	336474	0.00173199	3	141121814	1e-200	TRUE	reported	igd	2	TRUE
Standing height || id:ukb-a-389	rs2885697	T	G	T	G	-0.0296652	-0.000421739	0.664376	0.665102	FALSE	FALSE	FALSE	ukb-b-6353	1	41544279	0.000599654	460536	0.48	TRUE	igd	336474	0.00182658	1	41544279	2.73338e-59	TRUE	reported	igd	2	TRUE
Standing height || id:ukb-a-389	rs28880687	C	T	C	T	-0.0152749	-0.000552952	0.372602	0.37245	FALSE	FALSE	FALSE	ukb-b-6353	15	41437593	0.000586565	460536	0.35	TRUE	igd	336474	0.00178593	15	41437593	1.20504e-17	TRUE	reported	igd	2	TRUE
Standing height || id:ukb-a-389	rs2888604	T	C	T	C	0.0177449	0.00145542	0.445861	0.449156	FALSE	FALSE	FALSE	ukb-b-6353	12	102343853	0.000571221	460536	0.0109999	TRUE	igd	336474	0.0017414	12	102343853	2.21615e-24	TRUE	reported	igd	2	TRUE
Standing height || id:ukb-a-389	rs2890718	A	G	A	G	-0.0130555	0.000793688	0.489313	0.485347	FALSE	FALSE	FALSE	ukb-b-6353	9	35932874	0.000573164	460536	0.17	TRUE	igd	336474	0.00174545	9	35932874	7.46449e-14	TRUE	reported	igd	2	TRUE
Standing height || id:ukb-a-389	rs28929474	T	C	T	C	0.113956	0.00106115	0.0204301	0.019766	FALSE	FALSE	FALSE	ukb-b-6353	14	94844947	0.00203697	460536	0.6	TRUE	igd	336474	0.00609701	14	94844947	6.49232e-78	TRUE	reported	igd	2	TRUE
Standing height || id:ukb-a-389	rs2900208	A	C	A	C	0.0215292	-0.000599011	0.355387	0.353568	FALSE	FALSE	FALSE	ukb-b-6353	12	11878464	0.000593451	460536	0.31	TRUE	igd	336474	0.00180574	12	11878464	9.1601e-33	TRUE	reported	igd	2	TRUE
Standing height || id:ukb-a-389	rs2916261	G	A	G	A	-0.011999	0.00120512	0.787611	0.784998	FALSE	FALSE	FALSE	ukb-b-6353	2	47287158	0.000690575	460536	0.0810009	TRUE	igd	336474	0.00211255	2	47287158	1.34896e-08	TRUE	reported	igd	2	TRUE
Standing height || id:ukb-a-389	rs291970	T	C	T	C	0.0196334	-0.000370818	0.229508	0.229043	FALSE	FALSE	FALSE	ukb-b-6353	10	121123633	0.000674292	460536	0.58	TRUE	igd	336474	0.00205097	10	121123633	1.04761e-21	TRUE	reported	igd	2	TRUE
Standing height || id:ukb-a-389	rs2925155	T	C	T	C	-0.0194114	-4.39748e-05	0.260513	0.26126	FALSE	FALSE	FALSE	ukb-b-6353	8	75886297	0.000650725	460536	0.95	TRUE	igd	336474	0.00198087	8	75886297	1.13999e-22	TRUE	reported	igd	2	TRUE
Standing height || id:ukb-a-389	rs2967363	G	C	G	C	-0.0186357	-0.000351575	0.770916	0.770097	FALSE	TRUE	FALSE	ukb-b-6353	16	82204132	0.000673929	460536	0.6	TRUE	igd	336474	0.00205468	16	82204132	1.19757e-19	TRUE	reported	igd	2	TRUE
Standing height || id:ukb-a-389	rs2974427	C	T	C	T	-0.0138677	-0.00132419	0.405169	0.405209	FALSE	FALSE	FALSE	ukb-b-6353	5	168261021	0.000578986	460536	0.0219999	TRUE	igd	336474	0.00176326	5	168261021	3.70595e-15	TRUE	reported	igd	2	TRUE
Standing height || id:ukb-a-389	rs2985313	T	C	T	C	-0.0186095	0.000507835	0.291948	0.289384	FALSE	FALSE	FALSE	ukb-b-6353	1	21084999	0.000637045	460536	0.43	TRUE	igd	336474	0.00193561	1	21084999	7.0081e-22	TRUE	reported	igd	2	TRUE
Standing height || id:ukb-a-389	rs3003137	T	G	T	G	-0.0101273	-0.00102966	0.42625	0.428664	FALSE	FALSE	FALSE	ukb-b-6353	20	62830802	0.000577126	460536	0.0739997	TRUE	igd	336474	0.00175903	20	62830802	8.55539e-09	TRUE	reported	igd	2	TRUE
Standing height || id:ukb-a-389	rs300982	A	G	A	G	-0.0251723	-0.0013735	0.0489815	0.049477	FALSE	FALSE	FALSE	ukb-b-6353	3	87325753	0.00130319	460536	0.29	TRUE	igd	336474	0.00398557	3	87325753	2.68999e-10	TRUE	reported	igd	2	TRUE
Standing height || id:ukb-a-389	rs3011897	C	T	C	T	-0.0132094	0.000731997	0.442085	0.443056	FALSE	FALSE	FALSE	ukb-b-6353	6	155573834	0.000570165	460536	0.2	TRUE	igd	336474	0.00173764	6	155573834	2.9255e-14	TRUE	reported	igd	2	TRUE
Standing height || id:ukb-a-389	rs3020407	A	G	A	G	-0.0137781	-0.000175188	0.681179	0.680875	FALSE	FALSE	FALSE	ukb-b-6353	6	152307261	0.00060769	460536	0.77	TRUE	igd	336474	0.0018506	6	152307261	9.70287e-14	TRUE	reported	igd	2	TRUE
Standing height || id:ukb-a-389	rs3020619	G	A	G	A	0.039056	0.000554115	0.271528	0.270561	FALSE	FALSE	FALSE	ukb-b-6353	17	61993137	0.0006415	460536	0.39	TRUE	igd	336474	0.00195284	17	61993137	6.25605e-89	TRUE	reported	igd	2	TRUE
Standing height || id:ukb-a-389	rs303084	A	G	A	G	-0.0150542	0.00101658	0.796617	0.793853	FALSE	FALSE	FALSE	ukb-b-6353	4	124066948	0.000702471	460536	0.15	TRUE	igd	336474	0.00215248	4	124066948	2.67855e-12	TRUE	reported	igd	2	TRUE
Standing height || id:ukb-a-389	rs3094626	C	T	C	T	0.0158081	0.000957868	0.403263	0.403532	FALSE	FALSE	FALSE	ukb-b-6353	6	30323623	0.000576376	460536	0.0969996	TRUE	igd	336474	0.00175661	6	30323623	2.28507e-19	TRUE	reported	igd	2	TRUE
Standing height || id:ukb-a-389	rs310792	T	C	T	C	0.0164414	0.000977866	0.702091	0.702727	FALSE	FALSE	FALSE	ukb-b-6353	12	77450413	0.000623838	460536	0.12	TRUE	igd	336474	0.00190066	12	77450413	5.15466e-18	TRUE	reported	igd	2	TRUE
Standing height || id:ukb-a-389	rs3116200	A	G	A	G	-0.070308	-0.0061902	0.0183586	0.018747	FALSE	FALSE	FALSE	ukb-b-6353	2	233073182	0.00208729	460536	0.00299999	TRUE	igd	336474	0.00642264	2	233073182	6.95184e-28	TRUE	reported	igd	2	TRUE
Standing height || id:ukb-a-389	rs3118906	A	G	A	G	-0.0414089	-0.000250894	0.277922	0.278273	FALSE	FALSE	FALSE	ukb-b-6353	13	51106788	0.000631851	460536	0.69	TRUE	igd	336474	0.00192262	13	51106788	8.10961e-103	TRUE	reported	igd	2	TRUE
Standing height || id:ukb-a-389	rs3213332	A	G	A	G	0.0164189	-0.000390894	0.189209	0.188071	FALSE	FALSE	FALSE	ukb-b-6353	19	44062687	0.000725895	460536	0.59	TRUE	igd	336474	0.00220515	19	44062687	9.66496e-14	TRUE	reported	igd	2	TRUE
Standing height || id:ukb-a-389	rs3218036	A	G	A	G	0.0107145	0.00179833	0.326917	0.326416	FALSE	FALSE	FALSE	ukb-b-6353	19	30305684	0.000605834	460536	0.00299999	TRUE	igd	336474	0.00184326	19	30305684	6.14979e-09	TRUE	reported	igd	2	TRUE
Standing height || id:ukb-a-389	rs332194	C	T	C	T	-0.0161863	0.000460889	0.798703	0.799961	FALSE	FALSE	FALSE	ukb-b-6353	10	28922228	0.000709727	460536	0.52	TRUE	igd	336474	0.00215809	10	28922228	6.38263e-14	TRUE	reported	igd	2	TRUE
Standing height || id:ukb-a-389	rs34118426	G	A	G	A	-0.0209403	-0.000205886	0.304915	0.304404	FALSE	FALSE	FALSE	ukb-b-6353	12	94201279	0.000616332	460536	0.74	TRUE	igd	336474	0.0018772	12	94201279	6.84069e-29	TRUE	reported	igd	2	TRUE
Standing height || id:ukb-a-389	rs34517439	A	C	A	C	0.0337435	-0.00063627	0.125765	0.121804	FALSE	FALSE	FALSE	ukb-b-6353	1	78450517	0.000876458	460536	0.47	TRUE	igd	336474	0.00264526	1	78450517	2.9363e-37	TRUE	reported	igd	2	TRUE
Standing height || id:ukb-a-389	rs34642857	C	T	C	T	-0.0145584	-0.000956437	0.253279	0.250297	FALSE	FALSE	FALSE	ukb-b-6353	3	123051019	0.000657906	460536	0.15	TRUE	igd	336474	0.00199692	3	123051019	3.09671e-13	TRUE	reported	igd	2	TRUE
Standing height || id:ukb-a-389	rs34647936	G	T	G	T	-0.0239267	0.00087586	0.186507	0.185423	FALSE	FALSE	FALSE	ukb-b-6353	19	19548239	0.000730163	460536	0.23	TRUE	igd	336474	0.00221708	19	19548239	3.79402e-27	TRUE	reported	igd	2	TRUE
Standing height || id:ukb-a-389	rs34776209	T	C	T	C	-0.031181	0.00033259	0.248293	0.247513	FALSE	FALSE	FALSE	ukb-b-6353	7	23513093	0.00065765	460536	0.61	TRUE	igd	336474	0.00199968	7	23513093	8.49767e-55	TRUE	reported	igd	2	TRUE
Standing height || id:ukb-a-389	rs34919557	T	C	T	C	-0.0198889	0.00322902	0.0923713	0.093042	FALSE	FALSE	FALSE	ukb-b-6353	20	32510282	0.000978811	460536	0.000969996	TRUE	igd	336474	0.00298964	20	32510282	2.88337e-11	TRUE	reported	igd	2	TRUE
Standing height || id:ukb-a-389	rs35307904	A	G	A	G	-0.0432015	0.000755598	0.122158	0.12248	FALSE	FALSE	FALSE	ukb-b-6353	9	78511889	0.000869157	460536	0.38	TRUE	igd	336474	0.00264818	9	78511889	8.32722e-60	TRUE	reported	igd	2	TRUE
Standing height || id:ukb-a-389	rs35467921	T	C	T	C	0.0169061	-0.000475504	0.401665	0.400616	FALSE	FALSE	FALSE	ukb-b-6353	16	30048553	0.000578076	460536	0.41	TRUE	igd	336474	0.00175937	16	30048553	7.35868e-22	TRUE	reported	igd	2	TRUE
Standing height || id:ukb-a-389	rs35485741	C	G	C	G	-0.0197797	0.0014015	0.11211	0.113912	FALSE	TRUE	FALSE	ukb-b-6353	1	151241909	0.000892465	460536	0.12	TRUE	igd	336474	0.00273968	1	151241909	5.22035e-13	TRUE	reported	igd	2	TRUE
Standing height || id:ukb-a-389	rs35539500	G	T	G	T	-0.0231454	-0.000962778	0.168621	0.167837	FALSE	FALSE	FALSE	ukb-b-6353	2	121613995	0.000757884	460536	0.2	TRUE	igd	336474	0.00230459	2	121613995	9.9243e-24	TRUE	reported	igd	2	TRUE
Standing height || id:ukb-a-389	rs35628589	T	C	T	C	0.0343206	-0.00131847	0.0704586	0.070285	FALSE	FALSE	FALSE	ukb-b-6353	20	61440005	0.00115892	460536	0.26	TRUE	igd	336474	0.00349224	20	61440005	8.61787e-23	TRUE	reported	igd	2	TRUE
Standing height || id:ukb-a-389	rs35629473	G	C	G	C	0.0167646	-0.000251683	0.166257	0.166913	FALSE	TRUE	FALSE	ukb-b-6353	6	169465291	0.000775506	460536	0.75	TRUE	igd	336474	0.00236199	6	169465291	1.27145e-12	TRUE	reported	igd	2	TRUE
Standing height || id:ukb-a-389	rs35713889	T	C	T	C	0.0426216	-0.00420575	0.0447258	0.044614	FALSE	FALSE	FALSE	ukb-b-6353	3	49162583	0.00137269	460536	0.00219999	TRUE	igd	336474	0.0041745	3	49162583	1.80385e-24	TRUE	reported	igd	2	TRUE
Standing height || id:ukb-a-389	rs35873563	T	C	T	C	0.0198542	0.000847716	0.286106	0.283839	FALSE	FALSE	FALSE	ukb-b-6353	9	139324029	0.000627522	460536	0.18	TRUE	igd	336474	0.001906	9	139324029	2.09942e-25	TRUE	reported	igd	2	TRUE
Standing height || id:ukb-a-389	rs35874463	G	A	G	A	0.0638607	-0.00207572	0.057733	0.057661	FALSE	FALSE	FALSE	ukb-b-6353	15	67457698	0.00121357	460536	0.0870001	TRUE	igd	336474	0.00369111	15	67457698	4.92266e-67	TRUE	reported	igd	2	TRUE
Standing height || id:ukb-a-389	rs35897527	A	G	A	G	0.0184949	0.00103863	0.0802938	0.079894	FALSE	FALSE	FALSE	ukb-b-6353	1	173937885	0.00105348	460536	0.32	TRUE	igd	336474	0.0032075	1	173937885	8.1182e-09	TRUE	reported	igd	2	TRUE
Standing height || id:ukb-a-389	rs35943760	T	A	T	A	0.0139377	-0.0011625	0.470421	0.46785	FALSE	TRUE	TRUE	ukb-b-6353	2	47011755	0.000570109	460536	0.0409996	TRUE	igd	336474	0.00173675	2	47011755	1.01742e-15	TRUE	reported	igd	2	FALSE
Standing height || id:ukb-a-389	rs35954730	A	G	A	G	-0.0228305	0.000464274	0.288871	0.289526	FALSE	FALSE	FALSE	ukb-b-6353	10	12943111	0.000626909	460536	0.46	TRUE	igd	336474	0.00191016	10	12943111	6.42984e-33	TRUE	reported	igd	2	TRUE
Standing height || id:ukb-a-389	rs35990522	A	T	A	T	0.0256022	-0.000996299	0.0753294	0.074892	FALSE	TRUE	FALSE	ukb-b-6353	9	119274481	0.00107738	460536	0.36	TRUE	igd	336474	0.00327254	9	119274481	5.15822e-15	TRUE	reported	igd	2	TRUE
Standing height || id:ukb-a-389	rs36101807	T	G	T	G	0.0132275	0.000920251	0.307108	0.307189	FALSE	FALSE	FALSE	ukb-b-6353	5	95549286	0.0006138	460536	0.13	TRUE	igd	336474	0.00186925	5	95549286	1.48252e-12	TRUE	reported	igd	2	TRUE
Standing height || id:ukb-a-389	rs36226649	C	T	C	T	0.0360997	-2.07418e-05	0.0673934	0.066508	FALSE	FALSE	FALSE	ukb-b-6353	14	24835500	0.00113763	460536	0.99	TRUE	igd	336474	0.00344248	14	24835500	1.00531e-25	TRUE	reported	igd	2	TRUE
Standing height || id:ukb-a-389	rs3732858	A	G	A	G	-0.0167204	0.00130353	0.167653	0.168575	FALSE	FALSE	FALSE	ukb-b-6353	3	43097765	0.000756902	460536	0.0850002	TRUE	igd	336474	0.00230836	3	43097765	4.38531e-13	TRUE	reported	igd	2	TRUE
Standing height || id:ukb-a-389	rs3751695	A	G	A	G	0.0147712	0.000707789	0.169827	0.169311	FALSE	FALSE	FALSE	ukb-b-6353	16	89764549	0.000759424	460536	0.35	TRUE	igd	336474	0.00231009	16	89764549	1.61603e-10	TRUE	reported	igd	2	TRUE
Standing height || id:ukb-a-389	rs3761181	G	A	G	A	0.0115601	-0.000535932	0.534954	0.533863	FALSE	FALSE	FALSE	ukb-b-6353	20	48895112	0.000570494	460536	0.35	TRUE	igd	336474	0.00173682	20	48895112	2.81968e-11	TRUE	reported	igd	2	TRUE
Standing height || id:ukb-a-389	rs3789280	A	T	A	T	0.0134944	-0.00222011	0.359315	0.357223	FALSE	TRUE	FALSE	ukb-b-6353	9	118953372	0.000593325	460536	0.000179999	TRUE	igd	336474	0.00180384	9	118953372	7.39776e-14	TRUE	reported	igd	2	TRUE
Standing height || id:ukb-a-389	rs3796515	A	G	A	G	0.0132659	-0.000836675	0.526639	0.524892	FALSE	FALSE	FALSE	ukb-b-6353	4	39335475	0.000566669	460536	0.14	TRUE	igd	336474	0.00172738	4	39335475	1.59809e-14	TRUE	reported	igd	2	TRUE
Standing height || id:ukb-a-389	rs3798417	T	C	T	C	0.0155436	0.000820901	0.732922	0.732648	FALSE	FALSE	FALSE	ukb-b-6353	6	116721371	0.000640585	460536	0.2	TRUE	igd	336474	0.00195207	6	116721371	1.68927e-15	TRUE	reported	igd	2	TRUE
Standing height || id:ukb-a-389	rs3802342	G	C	G	C	-0.0235696	0.000515455	0.353294	0.351671	FALSE	TRUE	FALSE	ukb-b-6353	9	133473303	0.000594144	460536	0.39	TRUE	igd	336474	0.00180609	9	133473303	6.48784e-39	TRUE	reported	igd	2	TRUE
Standing height || id:ukb-a-389	rs3812163	T	A	T	A	0.033883	-0.000484502	0.470148	0.468591	FALSE	TRUE	TRUE	ukb-b-6353	6	7725760	0.000568589	460536	0.39	TRUE	igd	336474	0.00173082	6	7725760	2.75233e-85	TRUE	reported	igd	2	FALSE
Standing height || id:ukb-a-389	rs3816562	T	C	T	C	0.0160033	-0.000245398	0.521063	0.520345	FALSE	FALSE	FALSE	ukb-b-6353	2	219206919	0.000568604	460536	0.67	TRUE	igd	336474	0.00173327	2	219206919	2.64545e-20	TRUE	reported	igd	2	TRUE
Standing height || id:ukb-a-389	rs3828559	G	A	G	A	0.017618	8.98029e-05	0.75833	0.758547	FALSE	FALSE	FALSE	ukb-b-6353	4	184211030	0.000661986	460536	0.89	TRUE	igd	336474	0.00201532	4	184211030	2.29985e-18	TRUE	reported	igd	2	TRUE
Standing height || id:ukb-a-389	rs3914294	T	C	T	C	-0.016503	0.000249614	0.63447	0.635707	FALSE	FALSE	FALSE	ukb-b-6353	3	99294991	0.00058986	460536	0.67	TRUE	igd	336474	0.00179595	3	99294991	3.98566e-20	TRUE	reported	igd	2	TRUE
Standing height || id:ukb-a-389	rs3983746	G	A	G	A	-0.0126918	-0.00117489	0.232877	0.23343	FALSE	FALSE	FALSE	ukb-b-6353	9	103877068	0.000673592	460536	0.0810009	TRUE	igd	336474	0.00205004	9	103877068	5.98467e-10	TRUE	reported	igd	2	TRUE
Standing height || id:ukb-a-389	rs400040	T	G	T	G	0.0167079	-0.000225952	0.869825	0.869405	FALSE	FALSE	FALSE	ukb-b-6353	2	199422	0.000841403	460536	0.79	TRUE	igd	336474	0.0025642	2	199422	7.23936e-11	TRUE	reported	igd	2	TRUE
Standing height || id:ukb-a-389	rs41177	A	G	A	G	0.0122417	0.000557795	0.363357	0.364997	FALSE	FALSE	FALSE	ukb-b-6353	22	30438447	0.000588368	460536	0.34	TRUE	igd	336474	0.00179329	22	30438447	8.72369e-12	TRUE	reported	igd	2	TRUE
Standing height || id:ukb-a-389	rs41271299	T	C	T	C	0.0944273	-0.00057796	0.0517069	0.051239	FALSE	FALSE	FALSE	ukb-b-6353	6	19839415	0.00128443	460536	0.649999	TRUE	igd	336474	0.00389694	6	19839415	1.35207e-129	TRUE	reported	igd	2	TRUE
Standing height || id:ukb-a-389	rs41271357	A	G	A	G	-0.0125323	8.05395e-05	0.205539	0.206556	FALSE	FALSE	FALSE	ukb-b-6353	3	113004093	0.000700458	460536	0.91	TRUE	igd	336474	0.00213625	3	113004093	4.45502e-09	TRUE	reported	igd	2	TRUE
Standing height || id:ukb-a-389	rs41369549	C	G	C	G	0.0103102	-0.000921304	0.426717	0.427245	FALSE	TRUE	TRUE	ukb-b-6353	11	9462534	0.000573779	460536	0.11	TRUE	igd	336474	0.00174699	11	9462534	3.60139e-09	TRUE	reported	igd	2	FALSE
Standing height || id:ukb-a-389	rs4151450	G	C	G	C	-0.0113237	0.000354652	0.72186	0.720782	FALSE	TRUE	FALSE	ukb-b-6353	13	48918174	0.000632143	460536	0.57	TRUE	igd	336474	0.00192675	13	48918174	4.17927e-09	TRUE	reported	igd	2	TRUE
Standing height || id:ukb-a-389	rs42044	G	T	G	T	0.0443174	0.00113215	0.270004	0.271983	FALSE	FALSE	FALSE	ukb-b-6353	7	92250140	0.000637181	460536	0.0759994	TRUE	igd	336474	0.00194358	7	92250140	5.37032e-115	TRUE	reported	igd	2	TRUE
Standing height || id:ukb-a-389	rs4235816	T	C	T	C	-0.0118463	-0.000120944	0.683854	0.683864	FALSE	FALSE	FALSE	ukb-b-6353	6	83733785	0.000609925	460536	0.84	TRUE	igd	336474	0.00185619	6	83733785	1.74977e-10	TRUE	reported	igd	2	TRUE
Standing height || id:ukb-a-389	rs4245596	A	G	A	G	-0.0113724	-0.000198478	0.572619	0.57199	FALSE	FALSE	FALSE	ukb-b-6353	10	63725862	0.000573696	460536	0.73	TRUE	igd	336474	0.00174756	10	63725862	7.64716e-11	TRUE	reported	igd	2	TRUE
Standing height || id:ukb-a-389	rs4252548	T	C	T	C	-0.0698462	-0.00257118	0.0213598	0.021909	FALSE	FALSE	FALSE	ukb-b-6353	19	55879672	0.00193227	460536	0.18	TRUE	igd	336474	0.00596318	19	55879672	1.11045e-31	TRUE	reported	igd	2	TRUE
Standing height || id:ukb-a-389	rs4258054	C	T	C	T	-0.0110748	-0.00104713	0.280586	0.280848	FALSE	FALSE	FALSE	ukb-b-6353	9	4297892	0.000637879	460536	0.1	TRUE	igd	336474	0.00194248	9	4297892	1.18962e-08	TRUE	reported	igd	2	TRUE
Standing height || id:ukb-a-389	rs4287972	T	C	T	C	-0.0147702	-0.00101605	0.501492	0.498209	FALSE	FALSE	FALSE	ukb-b-6353	4	88645798	0.000565714	460536	0.0719996	TRUE	igd	336474	0.00172567	4	88645798	1.14183e-17	TRUE	reported	igd	2	TRUE
Standing height || id:ukb-a-389	rs4291276	G	A	G	A	-0.021542	0.00119975	0.763958	0.765576	FALSE	FALSE	FALSE	ukb-b-6353	8	23173591	0.000670442	460536	0.0739997	TRUE	igd	336474	0.00203442	8	23173591	3.39234e-26	TRUE	reported	igd	2	TRUE
Standing height || id:ukb-a-389	rs4316494	G	A	G	A	0.0176958	0.00100963	0.490111	0.489388	FALSE	FALSE	FALSE	ukb-b-6353	11	12664541	0.000570097	460536	0.0769999	TRUE	igd	336474	0.00173551	11	12664541	2.07635e-24	TRUE	reported	igd	2	TRUE
Standing height || id:ukb-a-389	rs4318495	C	T	C	T	-0.0154747	-7.59396e-05	0.552812	0.55058	FALSE	FALSE	FALSE	ukb-b-6353	12	14483481	0.000569544	460536	0.89	TRUE	igd	336474	0.00173453	12	14483481	4.62062e-19	TRUE	reported	igd	2	TRUE
Standing height || id:ukb-a-389	rs439205	A	G	A	G	-0.0112237	0.000508393	0.242603	0.241555	FALSE	FALSE	FALSE	ukb-b-6353	6	33173842	0.000661325	460536	0.44	TRUE	igd	336474	0.00201112	6	33173842	2.3953e-08	TRUE	reported	igd	2	TRUE
Standing height || id:ukb-a-389	rs4401680	G	T	G	T	0.012487	-0.000133109	0.784414	0.782237	FALSE	FALSE	FALSE	ukb-b-6353	6	140164286	0.00068538	460536	0.85	TRUE	igd	336474	0.00209507	6	140164286	2.52156e-09	TRUE	reported	igd	2	TRUE
Standing height || id:ukb-a-389	rs440292	G	C	G	C	0.0157095	-0.000853938	0.74501	0.744967	FALSE	TRUE	FALSE	ukb-b-6353	5	67609408	0.000650006	460536	0.19	TRUE	igd	336474	0.00197948	5	67609408	2.0917e-15	TRUE	reported	igd	2	TRUE
Standing height || id:ukb-a-389	rs4417735	C	T	C	T	0.0159217	3.81349e-05	0.127544	0.128202	FALSE	FALSE	FALSE	ukb-b-6353	2	106762787	0.000855152	460536	0.96	TRUE	igd	336474	0.00260811	2	106762787	1.03117e-09	TRUE	reported	igd	2	TRUE
Standing height || id:ukb-a-389	rs4421120	A	G	A	G	0.0276617	0.000955032	0.161362	0.160512	FALSE	FALSE	FALSE	ukb-b-6353	5	32763118	0.000772526	460536	0.22	TRUE	igd	336474	0.00234629	5	32763118	4.48539e-32	TRUE	reported	igd	2	TRUE
Standing height || id:ukb-a-389	rs4466161	C	T	C	T	-0.0147259	0.000505267	0.232344	0.233568	FALSE	FALSE	FALSE	ukb-b-6353	5	122766856	0.000672485	460536	0.450001	TRUE	igd	336474	0.00205173	5	122766856	7.12361e-13	TRUE	reported	igd	2	TRUE
Standing height || id:ukb-a-389	rs45446698	G	T	G	T	0.0389883	0.00122761	0.0427848	0.041889	FALSE	FALSE	FALSE	ukb-b-6353	7	99332948	0.00141428	460536	0.39	TRUE	igd	336474	0.00426097	7	99332948	5.71874e-20	TRUE	reported	igd	2	TRUE
Standing height || id:ukb-a-389	rs45528934	T	C	T	C	0.0224422	0.000984523	0.163779	0.162239	FALSE	FALSE	FALSE	ukb-b-6353	14	23793305	0.000768555	460536	0.2	TRUE	igd	336474	0.00233144	14	23793305	6.25605e-22	TRUE	reported	igd	2	TRUE
Standing height || id:ukb-a-389	rs459193	G	A	G	A	-0.011209	0.00112714	0.746842	0.746571	FALSE	FALSE	FALSE	ukb-b-6353	5	55806751	0.000649872	460536	0.0830004	TRUE	igd	336474	0.00197974	5	55806751	1.49886e-08	TRUE	reported	igd	2	TRUE
Standing height || id:ukb-a-389	rs4621412	A	G	A	G	-0.0168452	0.000497704	0.402443	0.403401	FALSE	FALSE	FALSE	ukb-b-6353	4	8605338	0.000579476	460536	0.39	TRUE	igd	336474	0.00176604	4	8605338	1.45949e-21	TRUE	reported	igd	2	TRUE
Standing height || id:ukb-a-389	rs4700662	T	C	T	C	0.0131555	0.000331227	0.666172	0.663938	FALSE	FALSE	FALSE	ukb-b-6353	5	64392906	0.000603492	460536	0.58	TRUE	igd	336474	0.00183675	5	64392906	7.94511e-13	TRUE	reported	igd	2	TRUE
Standing height || id:ukb-a-389	rs472659	T	C	T	C	0.0155852	-0.000136401	0.111108	0.110342	FALSE	FALSE	FALSE	ukb-b-6353	6	18999707	0.000903359	460536	0.88	TRUE	igd	336474	0.00274241	6	18999707	1.32434e-08	TRUE	reported	igd	2	TRUE
Standing height || id:ukb-a-389	rs4735766	T	G	T	G	0.0314322	0.00136917	0.285453	0.285343	FALSE	FALSE	FALSE	ukb-b-6353	8	78099782	0.000627793	460536	0.0290001	TRUE	igd	336474	0.00191046	8	78099782	8.47813e-61	TRUE	reported	igd	2	TRUE
Standing height || id:ukb-a-389	rs4761529	G	A	G	A	-0.0112597	0.000250825	0.74091	0.739707	FALSE	FALSE	FALSE	ukb-b-6353	12	94207194	0.000646673	460536	0.7	TRUE	igd	336474	0.00197155	12	94207194	1.12336e-08	TRUE	reported	igd	2	TRUE
Standing height || id:ukb-a-389	rs4767492	T	C	T	C	0.0192056	-0.00054663	0.91297	0.913261	FALSE	FALSE	FALSE	ukb-b-6353	12	117436861	0.00101079	460536	0.59	TRUE	igd	336474	0.00307484	12	117436861	4.21425e-10	TRUE	reported	igd	2	TRUE
Standing height || id:ukb-a-389	rs4768862	A	G	A	G	-0.0143863	-5.53161e-05	0.671624	0.670396	FALSE	FALSE	FALSE	ukb-b-6353	12	51194827	0.000602152	460536	0.93	TRUE	igd	336474	0.0018361	12	51194827	4.69137e-15	TRUE	reported	igd	2	TRUE
Standing height || id:ukb-a-389	rs4775769	G	T	G	T	0.0280016	0.000497929	0.907218	0.906235	FALSE	FALSE	FALSE	ukb-b-6353	15	48939888	0.000975304	460536	0.61	TRUE	igd	336474	0.00298503	15	48939888	6.59478e-21	TRUE	reported	igd	2	TRUE
Standing height || id:ukb-a-389	rs4776470	G	A	G	A	-0.0170979	9.0927e-05	0.345701	0.343886	FALSE	FALSE	FALSE	ukb-b-6353	15	69992329	0.000597363	460536	0.88	TRUE	igd	336474	0.00181453	15	69992329	4.42079e-21	TRUE	reported	igd	2	TRUE
Standing height || id:ukb-a-389	rs4788815	T	A	T	A	-0.0114869	0.000375045	0.656375	0.65627	FALSE	TRUE	FALSE	ukb-b-6353	16	71634811	0.000596224	460536	0.53	TRUE	igd	336474	0.00181768	16	71634811	2.62621e-10	TRUE	reported	igd	2	TRUE
Standing height || id:ukb-a-389	rs4788891	G	A	G	A	0.0188894	0.000124936	0.838232	0.83469	FALSE	FALSE	FALSE	ukb-b-6353	17	73391145	0.000761866	460536	0.87	TRUE	igd	336474	0.00234292	17	73391145	7.50931e-16	TRUE	reported	igd	2	TRUE
Standing height || id:ukb-a-389	rs481237	A	G	A	G	-0.0560061	-0.000713721	0.0858277	0.084636	FALSE	FALSE	FALSE	ukb-b-6353	9	98316094	0.00104303	460536	0.49	TRUE	igd	336474	0.00315643	9	98316094	2.08497e-70	TRUE	reported	igd	2	TRUE
Standing height || id:ukb-a-389	rs4814656	A	G	A	G	-0.0116785	-0.00109795	0.437574	0.436704	FALSE	FALSE	FALSE	ukb-b-6353	20	17769540	0.000567833	460536	0.0530005	TRUE	igd	336474	0.00172963	20	17769540	1.46016e-11	TRUE	reported	igd	2	TRUE
Standing height || id:ukb-a-389	rs4834802	C	G	C	G	-0.0117385	-0.00123697	0.335267	0.333963	FALSE	TRUE	FALSE	ukb-b-6353	4	120614296	0.000602815	460536	0.04	TRUE	igd	336474	0.00183417	4	120614296	1.55726e-10	TRUE	reported	igd	2	TRUE
Standing height || id:ukb-a-389	rs4842133	A	C	A	C	0.021417	0.00185597	0.278935	0.27908	FALSE	FALSE	FALSE	ukb-b-6353	9	139127566	0.000632432	460536	0.00329997	TRUE	igd	336474	0.00192529	9	139127566	9.69393e-29	TRUE	reported	igd	2	TRUE
Standing height || id:ukb-a-389	rs4868125	G	C	G	C	0.0275398	0.000130141	0.580137	0.581431	FALSE	TRUE	FALSE	ukb-b-6353	5	171281875	0.000583994	460536	0.82	TRUE	igd	336474	0.00177748	5	171281875	3.99301e-54	TRUE	reported	igd	2	TRUE
Standing height || id:ukb-a-389	rs4872482	C	T	C	T	0.0100475	-0.000401166	0.464282	0.465571	FALSE	FALSE	FALSE	ukb-b-6353	8	22249171	0.000567792	460536	0.48	TRUE	igd	336474	0.00173	8	22249171	6.33563e-09	TRUE	reported	igd	2	TRUE
Standing height || id:ukb-a-389	rs4885084	C	T	C	T	0.0102754	-0.000130919	0.680518	0.681551	FALSE	FALSE	FALSE	ukb-b-6353	13	73851888	0.000608401	460536	0.83	TRUE	igd	336474	0.00184964	13	73851888	2.77287e-08	TRUE	reported	igd	2	TRUE
Standing height || id:ukb-a-389	rs4899012	C	G	C	G	-0.0294862	-0.00243701	0.61037	0.607184	FALSE	TRUE	FALSE	ukb-b-6353	14	61003889	0.000580188	460536	2.69998e-05	TRUE	igd	336474	0.00176999	14	61003889	2.76121e-62	TRUE	reported	igd	2	TRUE
Standing height || id:ukb-a-389	rs4899401	G	A	G	A	-0.013774	-0.000783999	0.555727	0.553147	FALSE	FALSE	FALSE	ukb-b-6353	14	37004549	0.000571536	460536	0.17	TRUE	igd	336474	0.00174118	14	37004549	2.56626e-15	TRUE	reported	igd	2	TRUE
Standing height || id:ukb-a-389	rs4901548	G	C	G	C	0.0145138	-0.000214862	0.551238	0.547834	FALSE	TRUE	TRUE	ukb-b-6353	14	55274849	0.000571519	460536	0.709999	TRUE	igd	336474	0.00174153	14	55274849	7.84874e-17	TRUE	reported	igd	2	FALSE
Standing height || id:ukb-a-389	rs4906203	T	C	T	C	-0.0176328	-0.00148922	0.232822	0.233756	FALSE	FALSE	FALSE	ukb-b-6353	14	102928991	0.000669374	460536	0.0259998	TRUE	igd	336474	0.00204156	14	102928991	5.79963e-18	TRUE	reported	igd	2	TRUE
Standing height || id:ukb-a-389	rs4927132	T	A	T	A	-0.0236951	0.000557905	0.100255	0.098983	FALSE	TRUE	FALSE	ukb-b-6353	1	54953404	0.000955037	460536	0.56	TRUE	igd	336474	0.00289032	1	54953404	2.45132e-16	TRUE	reported	igd	2	TRUE
Standing height || id:ukb-a-389	rs494938	A	G	A	G	0.0121147	-0.000425606	0.313208	0.314124	FALSE	FALSE	FALSE	ukb-b-6353	6	72195837	0.000610282	460536	0.49	TRUE	igd	336474	0.00186273	6	72195837	7.84513e-11	TRUE	reported	igd	2	TRUE
Standing height || id:ukb-a-389	rs4965600	A	G	A	G	-0.021476	0.000862625	0.61412	0.611899	FALSE	FALSE	FALSE	ukb-b-6353	15	100765385	0.000582488	460536	0.14	TRUE	igd	336474	0.00177715	15	100765385	1.29599e-33	TRUE	reported	igd	2	TRUE
Standing height || id:ukb-a-389	rs4980067	A	C	A	C	-0.023203	-0.000199418	0.50449	0.505474	FALSE	FALSE	FALSE	ukb-b-6353	10	81136129	0.000566541	460536	0.719999	TRUE	igd	336474	0.0017264	10	81136129	3.60579e-41	TRUE	reported	igd	2	TRUE
Standing height || id:ukb-a-389	rs4985445	G	A	G	A	-0.0185371	-0.000512657	0.458105	0.456625	FALSE	FALSE	FALSE	ukb-b-6353	16	69867835	0.000569466	460536	0.37	TRUE	igd	336474	0.00173316	16	69867835	1.07845e-26	TRUE	reported	igd	2	TRUE
Standing height || id:ukb-a-389	rs4986172	T	C	T	C	-0.0212323	-0.00165204	0.340296	0.342206	FALSE	FALSE	FALSE	ukb-b-6353	17	43216281	0.000597462	460536	0.00569994	TRUE	igd	336474	0.00182087	17	43216281	2.05731e-31	TRUE	reported	igd	2	TRUE
Standing height || id:ukb-a-389	rs498685	C	T	C	T	-0.0128034	-0.000904595	0.591455	0.594157	FALSE	FALSE	FALSE	ukb-b-6353	18	13088673	0.000576231	460536	0.12	TRUE	igd	336474	0.00175444	18	13088673	2.93359e-13	TRUE	reported	igd	2	TRUE
Standing height || id:ukb-a-389	rs506154	C	T	C	T	-0.0373877	0.000486325	0.704735	0.707568	FALSE	FALSE	FALSE	ukb-b-6353	7	28202079	0.000622794	460536	0.43	TRUE	igd	336474	0.0018903	7	28202079	5.09448e-87	TRUE	reported	igd	2	TRUE
Standing height || id:ukb-a-389	rs519384	A	T	A	T	0.0270486	0.000253363	0.289156	0.285393	FALSE	TRUE	FALSE	ukb-b-6353	3	172168507	0.000629202	460536	0.69	TRUE	igd	336474	0.00190986	3	172168507	1.60768e-45	TRUE	reported	igd	2	TRUE
Standing height || id:ukb-a-389	rs52826764	T	C	T	C	-0.0619446	9.85309e-05	0.0296294	0.029588	FALSE	FALSE	FALSE	ukb-b-6353	2	20205541	0.00167186	460536	0.95	TRUE	igd	336474	0.00508908	2	20205541	4.45143e-34	TRUE	reported	igd	2	TRUE
Standing height || id:ukb-a-389	rs55652172	A	G	A	G	-0.0165544	-0.00228868	0.205368	0.204901	FALSE	FALSE	FALSE	ukb-b-6353	1	113147607	0.000701586	460536	0.00109999	TRUE	igd	336474	0.00213359	1	113147607	8.58618e-15	TRUE	reported	igd	2	TRUE
Standing height || id:ukb-a-389	rs55726184	A	G	A	G	-0.0185473	0.000818374	0.11254	0.113006	FALSE	FALSE	FALSE	ukb-b-6353	14	24834971	0.000933223	460536	0.38	TRUE	igd	336474	0.00284045	14	24834971	6.59781e-11	TRUE	reported	igd	2	TRUE
Standing height || id:ukb-a-389	rs55749333	T	C	T	C	-0.026452	0.000439001	0.638267	0.638497	FALSE	FALSE	FALSE	ukb-b-6353	17	7371932	0.000590158	460536	0.46	TRUE	igd	336474	0.00179737	17	7371932	5.18681e-49	TRUE	reported	igd	2	TRUE
Standing height || id:ukb-a-389	rs55778236	C	T	C	T	0.0173869	0.000152645	0.277222	0.279064	FALSE	FALSE	FALSE	ukb-b-6353	5	115022380	0.000632057	460536	0.81	TRUE	igd	336474	0.00192747	5	115022380	1.88018e-19	TRUE	reported	igd	2	TRUE
Standing height || id:ukb-a-389	rs55852614	C	T	C	T	-0.0192525	8.06543e-05	0.250674	0.246979	FALSE	FALSE	FALSE	ukb-b-6353	2	172416869	0.000656526	460536	0.9	TRUE	igd	336474	0.00199134	2	172416869	4.14763e-22	TRUE	reported	igd	2	TRUE
Standing height || id:ukb-a-389	rs55933602	T	C	T	C	-0.0251712	0.00134961	0.104424	0.103391	FALSE	FALSE	FALSE	ukb-b-6353	3	50343600	0.000933254	460536	0.15	TRUE	igd	336474	0.00283076	3	50343600	6.02837e-19	TRUE	reported	igd	2	TRUE
Standing height || id:ukb-a-389	rs56165045	A	G	A	G	-0.017408	0.00054497	0.137784	0.140606	FALSE	FALSE	FALSE	ukb-b-6353	21	30114027	0.000816094	460536	0.5	TRUE	igd	336474	0.00250434	21	30114027	3.63078e-12	TRUE	reported	igd	2	TRUE
Standing height || id:ukb-a-389	rs56302937	G	T	G	T	0.0368419	-0.00092793	0.0325312	0.032428	FALSE	FALSE	FALSE	ukb-b-6353	11	2805911	0.00163392	460536	0.57	TRUE	igd	336474	0.00495413	11	2805911	1.03538e-13	TRUE	reported	igd	2	TRUE
Standing height || id:ukb-a-389	rs563537	A	T	A	T	0.013947	0.00051655	0.398229	0.396621	FALSE	TRUE	FALSE	ukb-b-6353	11	118595207	0.00058127	460536	0.37	TRUE	igd	336474	0.00177001	11	118595207	3.29458e-15	TRUE	reported	igd	2	TRUE
Standing height || id:ukb-a-389	rs56383911	A	G	A	G	0.0164195	-0.000176688	0.236435	0.235177	FALSE	FALSE	FALSE	ukb-b-6353	1	2068714	0.000671869	460536	0.79	TRUE	igd	336474	0.00204349	1	2068714	9.38858e-16	TRUE	reported	igd	2	TRUE
Standing height || id:ukb-a-389	rs56400819	G	A	G	A	0.0108075	1.79253e-05	0.551897	0.555494	FALSE	FALSE	FALSE	ukb-b-6353	8	143925374	0.000570295	460536	0.97	TRUE	igd	336474	0.0017362	8	143925374	4.82759e-10	TRUE	reported	igd	2	TRUE
Standing height || id:ukb-a-389	rs57176772	A	G	A	G	0.0214954	0.000617386	0.150247	0.151084	FALSE	FALSE	FALSE	ukb-b-6353	7	19632595	0.000795819	460536	0.44	TRUE	igd	336474	0.00242843	7	19632595	8.67162e-19	TRUE	reported	igd	2	TRUE
Standing height || id:ukb-a-389	rs5742915	C	T	C	T	0.0237874	-0.00015933	0.461723	0.460318	FALSE	FALSE	FALSE	ukb-b-6353	15	74336633	0.000568432	460536	0.780001	TRUE	igd	336474	0.00173033	15	74336633	5.4275e-43	TRUE	reported	igd	2	TRUE
Standing height || id:ukb-a-389	rs575050	T	G	T	G	0.00984623	-0.00195431	0.496619	0.496643	FALSE	FALSE	FALSE	ukb-b-6353	11	85339542	0.000568098	460536	0.000580003	TRUE	igd	336474	0.0017302	11	85339542	1.26558e-08	TRUE	reported	igd	2	TRUE
Standing height || id:ukb-a-389	rs58087925	T	C	T	C	0.0136789	0.000854487	0.238109	0.237883	FALSE	FALSE	FALSE	ukb-b-6353	14	105983096	0.000670505	460536	0.2	TRUE	igd	336474	0.00204474	14	105983096	2.23872e-11	TRUE	reported	igd	2	TRUE
Standing height || id:ukb-a-389	rs58408429	C	T	C	T	0.0244738	0.00080082	0.184787	0.184779	FALSE	FALSE	FALSE	ukb-b-6353	4	57769824	0.000730011	460536	0.27	TRUE	igd	336474	0.00222328	4	57769824	3.53834e-28	TRUE	reported	igd	2	TRUE
Standing height || id:ukb-a-389	rs58416107	A	G	A	G	-0.0323109	0.0018974	0.294759	0.292234	FALSE	FALSE	FALSE	ukb-b-6353	12	28696578	0.000624191	460536	0.00239999	TRUE	igd	336474	0.00189599	12	28696578	4.29536e-65	TRUE	reported	igd	2	TRUE
Standing height || id:ukb-a-389	rs58512942	A	G	A	G	0.0165862	0.000798207	0.141064	0.142253	FALSE	FALSE	FALSE	ukb-b-6353	10	105475620	0.000816436	460536	0.33	TRUE	igd	336474	0.00249009	10	105475620	2.72584e-11	TRUE	reported	igd	2	TRUE
Standing height || id:ukb-a-389	rs59985551	T	C	T	C	-0.0518655	-0.00351502	0.224341	0.226169	FALSE	FALSE	FALSE	ukb-b-6353	2	56106928	0.000676478	460536	2e-07	TRUE	igd	336474	0.00206575	2	56106928	5.54626e-139	TRUE	reported	igd	2	TRUE
Standing height || id:ukb-a-389	rs6007043	C	T	C	T	0.0182298	-0.000288941	0.200322	0.200694	FALSE	FALSE	FALSE	ukb-b-6353	22	45838646	0.000708327	460536	0.68	TRUE	igd	336474	0.00215724	22	45838646	2.91072e-17	TRUE	reported	igd	2	TRUE
Standing height || id:ukb-a-389	rs6016223	T	A	T	A	0.0143507	-0.0018966	0.824555	0.820695	FALSE	TRUE	FALSE	ukb-b-6353	20	38640842	0.000738595	460536	0.01	TRUE	igd	336474	0.00227006	20	38640842	2.59006e-10	TRUE	reported	igd	2	TRUE
Standing height || id:ukb-a-389	rs6037736	A	G	A	G	-0.0113887	-1.13478e-05	0.276691	0.279505	FALSE	FALSE	FALSE	ukb-b-6353	20	4030226	0.000635531	460536	0.99	TRUE	igd	336474	0.00193934	20	4030226	4.29804e-09	TRUE	reported	igd	2	TRUE
Standing height || id:ukb-a-389	rs6082358	T	C	T	C	-0.0131016	-0.000734517	0.66947	0.67003	FALSE	FALSE	FALSE	ukb-b-6353	20	21230455	0.00060894	460536	0.23	TRUE	igd	336474	0.00185312	20	21230455	1.55203e-12	TRUE	reported	igd	2	TRUE
Standing height || id:ukb-a-389	rs6119945	A	G	A	G	-0.0128734	0.000645329	0.176867	0.177412	FALSE	FALSE	FALSE	ukb-b-6353	20	31329256	0.000751747	460536	0.39	TRUE	igd	336474	0.00228642	20	31329256	1.79958e-08	TRUE	reported	igd	2	TRUE
Standing height || id:ukb-a-389	rs61729527	T	C	T	C	-0.0280155	0.000746344	0.0511612	0.051914	FALSE	FALSE	FALSE	ukb-b-6353	8	77761919	0.00127805	460536	0.56	TRUE	igd	336474	0.00392083	8	77761919	8.99705e-13	TRUE	reported	igd	2	TRUE
Standing height || id:ukb-a-389	rs61732778	A	G	A	G	0.0364863	-0.00147875	0.0710233	0.071073	FALSE	FALSE	FALSE	ukb-b-6353	3	187443314	0.00110116	460536	0.18	TRUE	igd	336474	0.00335143	3	187443314	1.34648e-27	TRUE	reported	igd	2	TRUE
Standing height || id:ukb-a-389	rs61776719	A	C	A	C	-0.0178343	0.000366436	0.555633	0.553857	FALSE	FALSE	FALSE	ukb-b-6353	1	38461319	0.000569372	460536	0.52	TRUE	igd	336474	0.00173531	1	38461319	8.99083e-25	TRUE	reported	igd	2	TRUE
Standing height || id:ukb-a-389	rs61980810	A	G	A	G	0.0190371	0.000777903	0.136934	0.1366	FALSE	FALSE	FALSE	ukb-b-6353	14	76265926	0.000825798	460536	0.35	TRUE	igd	336474	0.00251178	14	76265926	3.48819e-14	TRUE	reported	igd	2	TRUE
Standing height || id:ukb-a-389	rs62046625	A	G	A	G	0.0239693	0.000660096	0.116304	0.11667	FALSE	FALSE	FALSE	ukb-b-6353	16	81578706	0.000885109	460536	0.46	TRUE	igd	336474	0.00269915	16	81578706	6.70039e-19	TRUE	reported	igd	2	TRUE
Standing height || id:ukb-a-389	rs62111457	A	G	A	G	-0.0153257	0.000188696	0.407752	0.408285	FALSE	FALSE	FALSE	ukb-b-6353	19	7208242	0.000580162	460536	0.74	TRUE	igd	336474	0.00176591	19	7208242	4.02254e-18	TRUE	reported	igd	2	TRUE
Standing height || id:ukb-a-389	rs62275579	C	T	C	T	-0.0348595	-0.00324821	0.0334105	0.033326	FALSE	FALSE	FALSE	ukb-b-6353	3	156345708	0.00161137	460536	0.0439997	TRUE	igd	336474	0.00489911	3	156345708	1.11738e-12	TRUE	reported	igd	2	TRUE
Standing height || id:ukb-a-389	rs62294340	A	G	A	G	0.0106355	0.000622043	0.383176	0.381088	FALSE	FALSE	FALSE	ukb-b-6353	3	169155476	0.000583199	460536	0.29	TRUE	igd	336474	0.00177473	3	169155476	2.06557e-09	TRUE	reported	igd	2	TRUE
Standing height || id:ukb-a-389	rs62296061	A	G	A	G	-0.0202555	-0.000570587	0.216086	0.215369	FALSE	FALSE	FALSE	ukb-b-6353	4	1014172	0.000689316	460536	0.41	TRUE	igd	336474	0.00209697	4	1014172	4.51232e-22	TRUE	reported	igd	2	TRUE
Standing height || id:ukb-a-389	rs62348757	C	T	C	T	0.0107217	0.000433961	0.311482	0.31029	FALSE	FALSE	FALSE	ukb-b-6353	5	31533952	0.000612624	460536	0.48	TRUE	igd	336474	0.00186407	5	31533952	8.84036e-09	TRUE	reported	igd	2	TRUE
Standing height || id:ukb-a-389	rs62358926	A	G	A	G	0.0212292	-0.000189324	0.07273	0.073439	FALSE	FALSE	FALSE	ukb-b-6353	5	37783679	0.00109106	460536	0.86	TRUE	igd	336474	0.00333065	5	37783679	1.84523e-10	TRUE	reported	igd	2	TRUE
Standing height || id:ukb-a-389	rs62370472	C	T	C	T	-0.0131063	-0.00203516	0.210202	0.208804	FALSE	FALSE	FALSE	ukb-b-6353	5	52767109	0.000698808	460536	0.00359998	TRUE	igd	336474	0.002124	5	52767109	6.81099e-10	TRUE	reported	igd	2	TRUE
Standing height || id:ukb-a-389	rs62390617	C	G	C	G	0.0168568	-0.0010612	0.135145	0.136158	FALSE	TRUE	FALSE	ukb-b-6353	6	1623627	0.000839667	460536	0.21	TRUE	igd	336474	0.00256233	6	1623627	4.75335e-11	TRUE	reported	igd	2	TRUE
Standing height || id:ukb-a-389	rs62396185	C	G	C	G	-0.0431163	0.00131615	0.256464	0.260046	FALSE	TRUE	FALSE	ukb-b-6353	6	26180634	0.000646406	460536	0.0420001	TRUE	igd	336474	0.00197794	6	26180634	2.83139e-105	TRUE	reported	igd	2	TRUE
Standing height || id:ukb-a-389	rs62438578	T	C	T	C	0.0177769	1.89847e-05	0.232111	0.229887	FALSE	FALSE	FALSE	ukb-b-6353	6	158871624	0.00067303	460536	0.98	TRUE	igd	336474	0.00204179	6	158871624	3.14775e-18	TRUE	reported	igd	2	TRUE
Standing height || id:ukb-a-389	rs62501195	C	A	C	A	-0.0296779	0.00145574	0.171613	0.170904	FALSE	FALSE	FALSE	ukb-b-6353	8	24041988	0.000764862	460536	0.0569994	TRUE	igd	336474	0.00232269	8	24041988	2.23718e-37	TRUE	reported	igd	2	TRUE
Standing height || id:ukb-a-389	rs62515437	T	G	T	G	0.0335483	-3.44702e-05	0.225806	0.225115	FALSE	FALSE	FALSE	ukb-b-6353	8	57160328	0.000678629	460536	0.96	TRUE	igd	336474	0.00206217	8	57160328	1.74301e-59	TRUE	reported	igd	2	TRUE
Standing height || id:ukb-a-389	rs62621197	T	C	T	C	-0.111749	-0.00136674	0.035921	0.037147	FALSE	FALSE	FALSE	ukb-b-6353	19	8670147	0.0015558	460536	0.38	TRUE	igd	336474	0.00477563	19	8670147	5.34564e-121	TRUE	reported	igd	2	TRUE
Standing height || id:ukb-a-389	rs640119	A	G	A	G	0.0156314	-0.000622081	0.142303	0.143223	FALSE	FALSE	FALSE	ukb-b-6353	5	72402966	0.00081375	460536	0.44	TRUE	igd	336474	0.0024799	5	72402966	2.91864e-10	TRUE	reported	igd	2	TRUE
Standing height || id:ukb-a-389	rs6442266	A	G	A	G	0.0239596	-0.000954708	0.95228	0.95194	FALSE	FALSE	FALSE	ukb-b-6353	3	11650010	0.00132669	460536	0.47	TRUE	igd	336474	0.00405533	3	11650010	3.46234e-09	TRUE	reported	igd	2	TRUE
Standing height || id:ukb-a-389	rs6463758	G	A	G	A	0.0186752	0.000234935	0.553949	0.556375	FALSE	FALSE	FALSE	ukb-b-6353	7	8117636	0.000572298	460536	0.68	TRUE	igd	336474	0.00174201	7	8117636	8.23948e-27	TRUE	reported	igd	2	TRUE
Standing height || id:ukb-a-389	rs6482468	G	A	G	A	0.0107534	0.00131066	0.367703	0.367333	FALSE	FALSE	FALSE	ukb-b-6353	10	25334906	0.000587824	460536	0.0259998	TRUE	igd	336474	0.00179018	10	25334906	1.89326e-09	TRUE	reported	igd	2	TRUE
Standing height || id:ukb-a-389	rs6484787	A	G	A	G	0.0105363	-0.000511957	0.649338	0.648274	FALSE	FALSE	FALSE	ukb-b-6353	11	35489891	0.000594569	460536	0.39	TRUE	igd	336474	0.00181105	11	35489891	5.96953e-09	TRUE	reported	igd	2	TRUE
Standing height || id:ukb-a-389	rs6486109	A	T	A	T	0.014211	0.000306405	0.260351	0.259848	FALSE	TRUE	FALSE	ukb-b-6353	11	13267867	0.000648962	460536	0.64	TRUE	igd	336474	0.00197461	11	13267867	6.1759e-13	TRUE	reported	igd	2	TRUE
Standing height || id:ukb-a-389	rs648831	T	C	T	C	0.0224018	0.00114825	0.530977	0.52804	FALSE	FALSE	FALSE	ukb-b-6353	6	80956208	0.000571154	460536	0.0439997	TRUE	igd	336474	0.0017392	6	80956208	5.91425e-38	TRUE	reported	igd	2	TRUE
Standing height || id:ukb-a-389	rs6496050	G	A	G	A	0.0129854	0.000387915	0.638461	0.640659	FALSE	FALSE	FALSE	ukb-b-6353	15	86069250	0.000590665	460536	0.51	TRUE	igd	336474	0.00179744	15	86069250	5.04429e-13	TRUE	reported	igd	2	TRUE
Standing height || id:ukb-a-389	rs6508358	C	A	C	A	-0.014837	0.000436683	0.378799	0.381013	FALSE	FALSE	FALSE	ukb-b-6353	18	22854030	0.000583472	460536	0.450001	TRUE	igd	336474	0.00177819	18	22854030	7.21772e-17	TRUE	reported	igd	2	TRUE
Standing height || id:ukb-a-389	rs6550834	C	G	C	G	-0.0113412	8.32511e-05	0.336347	0.336487	FALSE	TRUE	FALSE	ukb-b-6353	3	24049919	0.000600145	460536	0.89	TRUE	igd	336474	0.00182869	3	24049919	5.5883e-10	TRUE	reported	igd	2	TRUE
Standing height || id:ukb-a-389	rs6567160	C	T	C	T	0.0231325	-0.000180604	0.234055	0.232724	FALSE	FALSE	FALSE	ukb-b-6353	18	57829135	0.000670317	460536	0.79	TRUE	igd	336474	0.00203666	18	57829135	6.84699e-30	TRUE	reported	igd	2	TRUE
Standing height || id:ukb-a-389	rs6570505	C	T	C	T	-0.0162127	0.000483311	0.461084	0.461738	FALSE	FALSE	FALSE	ukb-b-6353	6	142616333	0.0005708	460536	0.4	TRUE	igd	336474	0.00173843	6	142616333	1.10535e-20	TRUE	reported	igd	2	TRUE
Standing height || id:ukb-a-389	rs6581626	G	A	G	A	-0.0206712	0.000235679	0.53516	0.534784	FALSE	FALSE	FALSE	ukb-b-6353	12	65711378	0.000569114	460536	0.68	TRUE	igd	336474	0.00173218	12	65711378	8.02417e-33	TRUE	reported	igd	2	TRUE
Standing height || id:ukb-a-389	rs659418	G	T	G	T	0.0362415	0.000404222	0.140143	0.140248	FALSE	FALSE	FALSE	ukb-b-6353	11	75284334	0.000817058	460536	0.62	TRUE	igd	336474	0.00248808	11	75284334	4.77749e-48	TRUE	reported	igd	2	TRUE
Standing height || id:ukb-a-389	rs66930764	A	G	A	G	0.0208626	-6.29644e-05	0.130816	0.131469	FALSE	FALSE	FALSE	ukb-b-6353	6	164103243	0.000839686	460536	0.94	TRUE	igd	336474	0.00256041	6	164103243	3.70766e-16	TRUE	reported	igd	2	TRUE
Standing height || id:ukb-a-389	rs6693113	T	G	T	G	0.0120658	-0.00132785	0.500808	0.498936	FALSE	FALSE	FALSE	ukb-b-6353	1	36757801	0.000565873	460536	0.0189998	TRUE	igd	336474	0.00172525	1	36757801	2.68349e-12	TRUE	reported	igd	2	TRUE
Standing height || id:ukb-a-389	rs6693667	T	A	T	A	0.0178172	1.94882e-06	0.911162	0.910091	FALSE	TRUE	FALSE	ukb-b-6353	1	146817245	0.000989312	460536	1	TRUE	igd	336474	0.00303036	1	146817245	4.11747e-09	TRUE	reported	igd	2	TRUE
Standing height || id:ukb-a-389	rs6714546	G	A	G	A	0.0248916	0.0012091	0.708352	0.709258	FALSE	FALSE	FALSE	ukb-b-6353	2	33361425	0.000625413	460536	0.0530005	TRUE	igd	336474	0.00190344	2	33361425	4.54569e-39	TRUE	reported	igd	2	TRUE
Standing height || id:ukb-a-389	rs6724911	G	A	G	A	-0.0155364	0.00113847	0.136764	0.141662	FALSE	FALSE	FALSE	ukb-b-6353	2	105876744	0.000862113	460536	0.19	TRUE	igd	336474	0.0026295	2	105876744	3.45557e-09	TRUE	reported	igd	2	TRUE
Standing height || id:ukb-a-389	rs6734579	A	C	A	C	-0.0112589	-0.00113317	0.561956	0.5615	FALSE	FALSE	FALSE	ukb-b-6353	2	60154807	0.000571918	460536	0.0479999	TRUE	igd	336474	0.00174126	2	60154807	1.00811e-10	TRUE	reported	igd	2	TRUE
Standing height || id:ukb-a-389	rs6739701	G	A	G	A	0.0140015	0.00144683	0.4291	0.433006	FALSE	FALSE	FALSE	ukb-b-6353	2	105132332	0.00057464	460536	0.012	TRUE	igd	336474	0.00175287	2	105132332	1.37816e-15	TRUE	reported	igd	2	TRUE
Standing height || id:ukb-a-389	rs6740086	G	A	G	A	0.011587	0.000162815	0.262339	0.260741	FALSE	FALSE	FALSE	ukb-b-6353	2	191735930	0.000645482	460536	0.8	TRUE	igd	336474	0.00196268	2	191735930	3.55902e-09	TRUE	reported	igd	2	TRUE
Standing height || id:ukb-a-389	rs67551338	T	C	T	C	0.0278945	-0.00101163	0.0615245	0.061448	FALSE	FALSE	FALSE	ukb-b-6353	12	3393100	0.00119324	460536	0.4	TRUE	igd	336474	0.00362819	12	3393100	1.49555e-14	TRUE	reported	igd	2	TRUE
Standing height || id:ukb-a-389	rs6761320	T	C	T	C	-0.0108239	-0.00171569	0.43126	0.43317	FALSE	FALSE	FALSE	ukb-b-6353	2	129050354	0.000573673	460536	0.00280001	TRUE	igd	336474	0.0017496	2	129050354	6.15772e-10	TRUE	reported	igd	2	TRUE
Standing height || id:ukb-a-389	rs6762578	A	G	A	G	0.030201	0.000448312	0.778186	0.778464	FALSE	FALSE	FALSE	ukb-b-6353	3	128992047	0.00068511	460536	0.51	TRUE	igd	336474	0.00208515	3	128992047	1.5838e-47	TRUE	reported	igd	2	TRUE
Standing height || id:ukb-a-389	rs6762851	C	T	C	T	-0.0209078	-0.00136041	0.35575	0.35745	FALSE	FALSE	FALSE	ukb-b-6353	3	56686329	0.000591283	460536	0.021	TRUE	igd	336474	0.00180261	3	56686329	4.24326e-31	TRUE	reported	igd	2	TRUE
Standing height || id:ukb-a-389	rs6802104	T	C	T	C	-0.0147174	0.000611125	0.625125	0.628341	FALSE	FALSE	FALSE	ukb-b-6353	3	58015300	0.000586962	460536	0.3	TRUE	igd	336474	0.00178647	3	58015300	1.75307e-16	TRUE	reported	igd	2	TRUE
Standing height || id:ukb-a-389	rs6821305	C	A	C	A	0.014248	-0.000368304	0.397184	0.399261	FALSE	FALSE	FALSE	ukb-b-6353	4	122713863	0.000578219	460536	0.52	TRUE	igd	336474	0.00176398	4	122713863	6.6512e-16	TRUE	reported	igd	2	TRUE
Standing height || id:ukb-a-389	rs6824748	A	G	A	G	-0.0601845	-0.00063469	0.156993	0.15958	FALSE	FALSE	FALSE	ukb-b-6353	4	17997066	0.000772413	460536	0.41	TRUE	igd	336474	0.00236798	4	17997066	2.29087e-142	TRUE	reported	igd	2	TRUE
Standing height || id:ukb-a-389	rs686489	G	A	G	A	0.0102957	-0.0003991	0.439247	0.43811	FALSE	FALSE	FALSE	ukb-b-6353	11	57659832	0.000572642	460536	0.49	TRUE	igd	336474	0.00174305	11	57659832	3.4939e-09	TRUE	reported	igd	2	TRUE
Standing height || id:ukb-a-389	rs6872083	G	A	G	A	-0.0181767	-0.000435874	0.293401	0.292143	FALSE	FALSE	FALSE	ukb-b-6353	5	39418421	0.000625968	460536	0.49	TRUE	igd	336474	0.00190401	5	39418421	1.35021e-21	TRUE	reported	igd	2	TRUE
Standing height || id:ukb-a-389	rs6874142	G	T	G	T	0.0303324	-0.00272049	0.111485	0.113704	FALSE	FALSE	FALSE	ukb-b-6353	5	172753555	0.000944601	460536	0.004	TRUE	igd	336474	0.00286201	5	172753555	3.06408e-26	TRUE	reported	igd	2	TRUE
Standing height || id:ukb-a-389	rs6889138	A	G	A	G	-0.0114669	-0.000555973	0.291605	0.291597	FALSE	FALSE	FALSE	ukb-b-6353	5	90335635	0.000623412	460536	0.37	TRUE	igd	336474	0.00189935	5	90335635	1.5691e-09	TRUE	reported	igd	2	TRUE
Standing height || id:ukb-a-389	rs6902771	T	C	T	C	0.0242501	0.000325708	0.462804	0.462793	FALSE	FALSE	FALSE	ukb-b-6353	6	152157881	0.000567401	460536	0.57	TRUE	igd	336474	0.00172616	6	152157881	8.0891e-45	TRUE	reported	igd	2	TRUE
Standing height || id:ukb-a-389	rs6906411	A	G	A	G	-0.0241131	5.03596e-05	0.448333	0.449587	FALSE	FALSE	FALSE	ukb-b-6353	6	81913276	0.000573424	460536	0.93	TRUE	igd	336474	0.00174643	6	81913276	2.37356e-43	TRUE	reported	igd	2	TRUE
Standing height || id:ukb-a-389	rs6919321	A	G	A	G	0.0148398	-0.000335189	0.608131	0.607355	FALSE	FALSE	FALSE	ukb-b-6353	6	33724004	0.000582328	460536	0.56	TRUE	igd	336474	0.00177439	6	33724004	6.12209e-17	TRUE	reported	igd	2	TRUE
Standing height || id:ukb-a-389	rs6938592	T	A	T	A	0.019919	-3.05944e-05	0.743343	0.742241	FALSE	TRUE	FALSE	ukb-b-6353	6	45097503	0.000648455	460536	0.96	TRUE	igd	336474	0.00197743	6	45097503	7.31476e-24	TRUE	reported	igd	2	TRUE
Standing height || id:ukb-a-389	rs6950680	G	A	G	A	-0.0127068	0.000293973	0.3854	0.387152	FALSE	FALSE	FALSE	ukb-b-6353	7	120790287	0.000582044	460536	0.61	TRUE	igd	336474	0.00177341	7	120790287	7.78574e-13	TRUE	reported	igd	2	TRUE
Standing height || id:ukb-a-389	rs6956736	C	G	C	G	-0.0124511	-0.000350135	0.745454	0.74609	FALSE	TRUE	FALSE	ukb-b-6353	7	148893472	0.000652869	460536	0.59	TRUE	igd	336474	0.00198513	7	148893472	3.56443e-10	TRUE	reported	igd	2	TRUE
Standing height || id:ukb-a-389	rs6960257	G	A	G	A	-0.010623	-0.000656485	0.397885	0.398443	FALSE	FALSE	FALSE	ukb-b-6353	7	73302272	0.000589043	460536	0.27	TRUE	igd	336474	0.00179346	7	73302272	3.16068e-09	TRUE	reported	igd	2	TRUE
Standing height || id:ukb-a-389	rs6962887	G	T	G	T	-0.0169302	0.000523907	0.307142	0.307254	FALSE	FALSE	FALSE	ukb-b-6353	7	135045786	0.000617314	460536	0.4	TRUE	igd	336474	0.0018794	7	135045786	2.10329e-19	TRUE	reported	igd	2	TRUE
Standing height || id:ukb-a-389	rs7027509	T	C	T	C	0.0109824	0.00136983	0.328465	0.330507	FALSE	FALSE	FALSE	ukb-b-6353	9	136927876	0.000602015	460536	0.0230001	TRUE	igd	336474	0.00183729	9	136927876	2.26778e-09	TRUE	reported	igd	2	TRUE
Standing height || id:ukb-a-389	rs7030316	T	C	T	C	0.0326235	-5.57114e-05	0.18802	0.188033	FALSE	FALSE	FALSE	ukb-b-6353	9	99250463	0.000725026	460536	0.94	TRUE	igd	336474	0.00220569	9	99250463	1.74663e-49	TRUE	reported	igd	2	TRUE
Standing height || id:ukb-a-389	rs7031064	G	A	G	A	0.0107935	0.000114681	0.485749	0.483262	FALSE	FALSE	FALSE	ukb-b-6353	9	14455076	0.000567025	460536	0.84	TRUE	igd	336474	0.00172628	9	14455076	4.0452e-10	TRUE	reported	igd	2	TRUE
Standing height || id:ukb-a-389	rs703998	T	A	T	A	-0.0210989	-0.00105315	0.404967	0.404031	FALSE	TRUE	FALSE	ukb-b-6353	10	80912499	0.000581493	460536	0.0700003	TRUE	igd	336474	0.0017708	10	80912499	1.00531e-32	TRUE	reported	igd	2	TRUE
Standing height || id:ukb-a-389	rs704660	T	C	T	C	0.0147632	0.00154835	0.409887	0.409479	FALSE	FALSE	FALSE	ukb-b-6353	11	30447998	0.000576427	460536	0.00719996	TRUE	igd	336474	0.00175445	11	30447998	3.95276e-17	TRUE	reported	igd	2	TRUE
Standing height || id:ukb-a-389	rs7090035	C	G	C	G	0.0131893	0.000102415	0.429295	0.430236	FALSE	TRUE	TRUE	ukb-b-6353	10	100026791	0.000573812	460536	0.86	TRUE	igd	336474	0.00174723	10	100026791	4.40859e-14	TRUE	reported	igd	2	FALSE
Standing height || id:ukb-a-389	rs7090067	C	T	C	T	0.0173332	0.000186173	0.158269	0.160794	FALSE	FALSE	FALSE	ukb-b-6353	10	81234628	0.000772374	460536	0.81	TRUE	igd	336474	0.0023683	10	81234628	2.50669e-13	TRUE	reported	igd	2	TRUE
Standing height || id:ukb-a-389	rs7102462	G	C	G	C	0.013052	-0.00125447	0.568526	0.567446	FALSE	TRUE	TRUE	ukb-b-6353	11	122828767	0.000572806	460536	0.0290001	TRUE	igd	336474	0.00174502	11	122828767	7.47309e-14	TRUE	reported	igd	2	FALSE
Standing height || id:ukb-a-389	rs71356070	T	C	T	C	0.0107714	0.00048347	0.472058	0.469103	FALSE	FALSE	FALSE	ukb-b-6353	18	2809160	0.000569879	460536	0.4	TRUE	igd	336474	0.00173381	18	2809160	5.21795e-10	TRUE	reported	igd	2	TRUE
Standing height || id:ukb-a-389	rs71385734	G	T	G	T	-0.0291475	-0.00108324	0.169452	0.169873	FALSE	FALSE	FALSE	ukb-b-6353	16	2160503	0.00075927	460536	0.15	TRUE	igd	336474	0.00231421	16	2160503	2.29245e-36	TRUE	reported	igd	2	TRUE
Standing height || id:ukb-a-389	rs71472903	C	T	C	T	-0.0307196	-0.00020062	0.0422999	0.042103	FALSE	FALSE	FALSE	ukb-b-6353	15	51582242	0.00142353	460536	0.89	TRUE	igd	336474	0.00431818	15	51582242	1.12928e-12	TRUE	reported	igd	2	TRUE
Standing height || id:ukb-a-389	rs71499905	T	A	T	A	-0.0364581	0.000621565	0.0271635	0.027089	FALSE	TRUE	FALSE	ukb-b-6353	9	98267643	0.00174754	460536	0.719999	TRUE	igd	336474	0.00531449	9	98267643	6.89128e-12	TRUE	reported	igd	2	TRUE
Standing height || id:ukb-a-389	rs7208285	A	G	A	G	-0.0130782	-0.000989315	0.52698	0.526433	FALSE	FALSE	FALSE	ukb-b-6353	17	76746325	0.000569482	460536	0.0819993	TRUE	igd	336474	0.0017342	17	76746325	4.66445e-14	TRUE	reported	igd	2	TRUE
Standing height || id:ukb-a-389	rs7221345	A	G	A	G	-0.0137084	7.01804e-05	0.60008	0.601391	FALSE	FALSE	FALSE	ukb-b-6353	17	45405144	0.000578837	460536	0.9	TRUE	igd	336474	0.00176201	17	45405144	7.27445e-15	TRUE	reported	igd	2	TRUE
Standing height || id:ukb-a-389	rs7223535	A	G	A	G	-0.0408306	-0.000781733	0.270191	0.270414	FALSE	FALSE	FALSE	ukb-b-6353	17	29211667	0.000637913	460536	0.22	TRUE	igd	336474	0.00194161	17	29211667	4.09638e-98	TRUE	reported	igd	2	TRUE
Standing height || id:ukb-a-389	rs723149	G	A	G	A	-0.018316	-0.000194772	0.563721	0.562847	FALSE	FALSE	FALSE	ukb-b-6353	7	46577056	0.000571451	460536	0.73	TRUE	igd	336474	0.00173961	7	46577056	6.4254e-26	TRUE	reported	igd	2	TRUE
Standing height || id:ukb-a-389	rs7235010	A	G	A	G	0.0505729	-0.000581807	0.784089	0.78535	FALSE	FALSE	FALSE	ukb-b-6353	18	20724810	0.000689488	460536	0.4	TRUE	igd	336474	0.00209297	18	20724810	6.99842e-129	TRUE	reported	igd	2	TRUE
Standing height || id:ukb-a-389	rs72656010	C	T	C	T	-0.0483961	-0.000277841	0.130834	0.132131	FALSE	FALSE	FALSE	ukb-b-6353	8	57122215	0.000839542	460536	0.74	TRUE	igd	336474	0.00256462	8	57122215	2.18524e-79	TRUE	reported	igd	2	TRUE
Standing height || id:ukb-a-389	rs72722756	C	T	C	T	0.02071	-0.000250058	0.177512	0.179645	FALSE	FALSE	FALSE	ukb-b-6353	8	129186110	0.000739247	460536	0.74	TRUE	igd	336474	0.00226335	8	129186110	5.71347e-20	TRUE	reported	igd	2	TRUE
Standing height || id:ukb-a-389	rs72742475	T	C	T	C	0.0396022	0.00141244	0.0222406	0.022253	FALSE	FALSE	FALSE	ukb-b-6353	1	218879783	0.00191781	460536	0.46	TRUE	igd	336474	0.00584784	1	218879783	1.27116e-11	TRUE	reported	igd	2	TRUE
Standing height || id:ukb-a-389	rs72755233	A	G	A	G	-0.06223	-0.00246203	0.112887	0.111501	FALSE	FALSE	FALSE	ukb-b-6353	15	100692953	0.000899172	460536	0.00619998	TRUE	igd	336474	0.00272175	15	100692953	1.30017e-115	TRUE	reported	igd	2	TRUE
Standing height || id:ukb-a-389	rs72776502	C	T	C	T	-0.0197564	-0.00138133	0.236291	0.234771	FALSE	FALSE	FALSE	ukb-b-6353	5	77539937	0.000667909	460536	0.0389996	TRUE	igd	336474	0.00202915	5	77539937	2.12618e-22	TRUE	reported	igd	2	TRUE
Standing height || id:ukb-a-389	rs72800392	T	C	T	C	-0.0248048	0.00101735	0.304175	0.304649	FALSE	FALSE	FALSE	ukb-b-6353	5	134356061	0.000617407	460536	0.0990011	TRUE	igd	336474	0.00188036	5	134356061	1.00485e-39	TRUE	reported	igd	2	TRUE
Standing height || id:ukb-a-389	rs72801818	T	C	T	C	0.0222145	0.00178953	0.300935	0.300401	FALSE	FALSE	FALSE	ukb-b-6353	16	53476042	0.00061826	460536	0.00379997	TRUE	igd	336474	0.00188069	16	53476042	3.43795e-32	TRUE	reported	igd	2	TRUE
Standing height || id:ukb-a-389	rs72843872	G	A	G	A	0.0145933	-0.000116151	0.307112	0.305018	FALSE	FALSE	FALSE	ukb-b-6353	2	85820027	0.000615718	460536	0.85	TRUE	igd	336474	0.0018719	2	85820027	6.41062e-15	TRUE	reported	igd	2	TRUE
Standing height || id:ukb-a-389	rs72887152	A	T	A	T	0.0169227	0.00190486	0.165933	0.16599	FALSE	TRUE	FALSE	ukb-b-6353	2	156604025	0.000761919	460536	0.012	TRUE	igd	336474	0.00231955	2	156604025	2.97852e-13	TRUE	reported	igd	2	TRUE
Standing height || id:ukb-a-389	rs72891014	T	C	T	C	0.0150646	0.00104754	0.296395	0.296629	FALSE	FALSE	FALSE	ukb-b-6353	4	109418112	0.000620477	460536	0.0909997	TRUE	igd	336474	0.00188953	4	109418112	1.55776e-15	TRUE	reported	igd	2	TRUE
Standing height || id:ukb-a-389	rs72904749	T	C	T	C	0.0354582	0.000236265	0.0892173	0.089553	FALSE	FALSE	FALSE	ukb-b-6353	1	51367420	0.000991386	460536	0.81	TRUE	igd	336474	0.00302274	1	51367420	9.02402e-32	TRUE	reported	igd	2	TRUE
Standing height || id:ukb-a-389	rs72931083	A	G	A	G	0.0304183	-0.00113863	0.0330932	0.034071	FALSE	FALSE	FALSE	ukb-b-6353	2	202039524	0.00156167	460536	0.47	TRUE	igd	336474	0.00482155	2	202039524	2.81514e-10	TRUE	reported	igd	2	TRUE
Standing height || id:ukb-a-389	rs7293204	T	G	T	G	0.0132233	0.000198697	0.419699	0.419129	FALSE	FALSE	FALSE	ukb-b-6353	22	46231145	0.000577687	460536	0.73	TRUE	igd	336474	0.00175862	22	46231145	5.52841e-14	TRUE	reported	igd	2	TRUE
Standing height || id:ukb-a-389	rs7295354	T	C	T	C	0.0168825	-0.000253357	0.308488	0.310511	FALSE	FALSE	FALSE	ukb-b-6353	12	124777480	0.000612467	460536	0.68	TRUE	igd	336474	0.00186933	12	124777480	1.70451e-19	TRUE	reported	igd	2	TRUE
Standing height || id:ukb-a-389	rs72976986	A	G	A	G	0.0174154	0.00139276	0.191187	0.190177	FALSE	FALSE	FALSE	ukb-b-6353	19	4050424	0.000728645	460536	0.0560003	TRUE	igd	336474	0.00221813	19	4050424	4.12762e-15	TRUE	reported	igd	2	TRUE
Standing height || id:ukb-a-389	rs7299310	C	T	C	T	0.0166805	0.00071084	0.1369	0.138311	FALSE	FALSE	FALSE	ukb-b-6353	12	66121262	0.000821013	460536	0.39	TRUE	igd	336474	0.00251	12	66121262	3.02413e-11	TRUE	reported	igd	2	TRUE
Standing height || id:ukb-a-389	rs73125634	T	G	T	G	-0.0113267	-9.4228e-05	0.278233	0.278449	FALSE	FALSE	FALSE	ukb-b-6353	20	20069826	0.000634823	460536	0.88	TRUE	igd	336474	0.00193362	20	20069826	4.69559e-09	TRUE	reported	igd	2	TRUE
Standing height || id:ukb-a-389	rs73148102	A	G	A	G	0.0162684	-0.000402406	0.214631	0.213432	FALSE	FALSE	FALSE	ukb-b-6353	7	65438864	0.000693213	460536	0.56	TRUE	igd	336474	0.00210888	7	65438864	1.22011e-14	TRUE	reported	igd	2	TRUE
Standing height || id:ukb-a-389	rs7319045	G	A	G	A	-0.0210747	0.00127547	0.631529	0.630594	FALSE	FALSE	FALSE	ukb-b-6353	13	92024574	0.0005866	460536	0.0299999	TRUE	igd	336474	0.00178793	13	92024574	4.60999e-32	TRUE	reported	igd	2	TRUE
Standing height || id:ukb-a-389	rs73259805	T	C	T	C	0.0124804	0.000452389	0.171678	0.173544	FALSE	FALSE	FALSE	ukb-b-6353	5	137768494	0.000746824	460536	0.54	TRUE	igd	336474	0.00228607	5	137768494	4.783e-08	TRUE	reported	igd	2	TRUE
Standing height || id:ukb-a-389	rs7330667	T	C	T	C	-0.0176379	2.31339e-05	0.818785	0.816802	FALSE	FALSE	FALSE	ukb-b-6353	13	21447045	0.000732138	460536	0.97	TRUE	igd	336474	0.00223792	13	21447045	3.24713e-15	TRUE	reported	igd	2	TRUE
Standing height || id:ukb-a-389	rs73453871	A	G	A	G	0.0145885	0.000279075	0.151943	0.150913	FALSE	FALSE	FALSE	ukb-b-6353	15	89261671	0.00079549	460536	0.73	TRUE	igd	336474	0.00241708	15	89261671	1.58544e-09	TRUE	reported	igd	2	TRUE
Standing height || id:ukb-a-389	rs734764	C	G	C	G	-0.0237934	0.00139061	0.788294	0.789233	FALSE	TRUE	FALSE	ukb-b-6353	9	90852624	0.000696372	460536	0.0460002	TRUE	igd	336474	0.00211669	9	90852624	2.59956e-29	TRUE	reported	igd	2	TRUE
Standing height || id:ukb-a-389	rs74187143	G	A	G	A	0.0441885	0.00115018	0.0378011	0.037969	FALSE	FALSE	FALSE	ukb-b-6353	2	220051676	0.00148364	460536	0.44	TRUE	igd	336474	0.00452419	2	220051676	1.56819e-22	TRUE	reported	igd	2	TRUE
Standing height || id:ukb-a-389	rs7430034	T	C	T	C	0.0144629	-0.000238055	0.628682	0.62767	FALSE	FALSE	FALSE	ukb-b-6353	3	134342127	0.000587854	460536	0.69	TRUE	igd	336474	0.00179238	3	134342127	7.10559e-16	TRUE	reported	igd	2	TRUE
Standing height || id:ukb-a-389	rs743760	C	G	C	G	0.0131516	0.00014289	0.349203	0.348834	FALSE	TRUE	FALSE	ukb-b-6353	13	33071127	0.000598262	460536	0.81	TRUE	igd	336474	0.00181998	13	33071127	4.97622e-13	TRUE	reported	igd	2	TRUE
Standing height || id:ukb-a-389	rs745749	G	A	G	A	-0.012897	-6.356e-05	0.334958	0.336509	FALSE	FALSE	FALSE	ukb-b-6353	5	179715803	0.000604146	460536	0.92	TRUE	igd	336474	0.00184136	5	179715803	2.49115e-12	TRUE	reported	igd	2	TRUE
Standing height || id:ukb-a-389	rs74590624	T	C	T	C	0.0140642	0.00102423	0.155901	0.156877	FALSE	FALSE	FALSE	ukb-b-6353	11	68155790	0.000781709	460536	0.19	TRUE	igd	336474	0.00238588	11	68155790	3.75569e-09	TRUE	reported	igd	2	TRUE
Standing height || id:ukb-a-389	rs7468898	T	G	T	G	-0.00975262	0.000480747	0.446177	0.447394	FALSE	FALSE	FALSE	ukb-b-6353	9	118544291	0.000569475	460536	0.4	TRUE	igd	336474	0.00173334	9	118544291	1.84069e-08	TRUE	reported	igd	2	TRUE
Standing height || id:ukb-a-389	rs747680	C	T	C	T	0.0108399	0.000590363	0.50489	0.50348	FALSE	FALSE	FALSE	ukb-b-6353	20	61507075	0.000566099	460536	0.3	TRUE	igd	336474	0.00172488	20	61507075	3.29428e-10	TRUE	reported	igd	2	TRUE
Standing height || id:ukb-a-389	rs75076724	C	T	C	T	0.0225917	0.00128427	0.143113	0.144573	FALSE	FALSE	FALSE	ukb-b-6353	14	104014690	0.000811492	460536	0.11	TRUE	igd	336474	0.00247793	14	104014690	7.75175e-20	TRUE	reported	igd	2	TRUE
Standing height || id:ukb-a-389	rs75091181	T	C	T	C	0.0353844	-0.0009845	0.0793211	0.076983	FALSE	FALSE	FALSE	ukb-b-6353	2	232986399	0.0010793	460536	0.36	TRUE	igd	336474	0.00325988	2	232986399	1.91867e-27	TRUE	reported	igd	2	TRUE
Standing height || id:ukb-a-389	rs7516464	T	A	T	A	0.012861	0.000489594	0.264612	0.264907	FALSE	TRUE	FALSE	ukb-b-6353	1	71518153	0.000643069	460536	0.450001	TRUE	igd	336474	0.00195943	1	71518153	5.25775e-11	TRUE	reported	igd	2	TRUE
Standing height || id:ukb-a-389	rs7524908	C	T	C	T	0.0128839	-0.000884093	0.503643	0.505197	FALSE	FALSE	FALSE	ukb-b-6353	1	10290640	0.000566547	460536	0.12	TRUE	igd	336474	0.00172682	1	10290640	8.60201e-14	TRUE	reported	igd	2	TRUE
Standing height || id:ukb-a-389	rs7532266	C	A	C	A	0.0124543	0.000624259	0.694898	0.692131	FALSE	FALSE	FALSE	ukb-b-6353	1	23551623	0.000615845	460536	0.31	TRUE	igd	336474	0.00187946	1	23551623	3.44191e-11	TRUE	reported	igd	2	TRUE
Standing height || id:ukb-a-389	rs753602	C	T	C	T	0.0197835	0.000190239	0.70197	0.703655	FALSE	FALSE	FALSE	ukb-b-6353	16	88807224	0.00062138	460536	0.760001	TRUE	igd	336474	0.0018883	16	88807224	1.11353e-25	TRUE	reported	igd	2	TRUE
Standing height || id:ukb-a-389	rs75475720	G	C	G	C	0.0340124	0.00116129	0.0834433	0.083992	FALSE	TRUE	FALSE	ukb-b-6353	5	108200114	0.00102445	460536	0.26	TRUE	igd	336474	0.00312807	5	108200114	1.56207e-27	TRUE	reported	igd	2	TRUE
Standing height || id:ukb-a-389	rs7571231	G	T	G	T	-0.0161761	-0.00085806	0.273823	0.273547	FALSE	FALSE	FALSE	ukb-b-6353	2	36726921	0.000637037	460536	0.18	TRUE	igd	336474	0.00194091	2	36726921	7.82528e-17	TRUE	reported	igd	2	TRUE
Standing height || id:ukb-a-389	rs7585767	G	A	G	A	-0.0138155	-0.000280075	0.487457	0.489651	FALSE	FALSE	FALSE	ukb-b-6353	2	70338344	0.000573091	460536	0.630001	TRUE	igd	336474	0.0017445	2	70338344	2.39276e-15	TRUE	reported	igd	2	TRUE
Standing height || id:ukb-a-389	rs7593987	G	A	G	A	-0.0234985	-0.00158874	0.808763	0.808754	FALSE	FALSE	FALSE	ukb-b-6353	2	44393532	0.000720951	460536	0.0280001	TRUE	igd	336474	0.00219449	2	44393532	9.43192e-27	TRUE	reported	igd	2	TRUE
Standing height || id:ukb-a-389	rs7599488	T	C	T	C	-0.00991768	-0.000939875	0.426383	0.426055	FALSE	FALSE	FALSE	ukb-b-6353	2	60718347	0.000571966	460536	0.1	TRUE	igd	336474	0.00174366	2	60718347	1.2876e-08	TRUE	reported	igd	2	TRUE
Standing height || id:ukb-a-389	rs76156143	T	C	T	C	0.0234844	-0.00165976	0.0892767	0.089313	FALSE	FALSE	FALSE	ukb-b-6353	15	77365134	0.000993908	460536	0.0949992	TRUE	igd	336474	0.00302692	15	77365134	8.61589e-15	TRUE	reported	igd	2	TRUE
Standing height || id:ukb-a-389	rs76157805	G	A	G	A	-0.0809239	-0.000444105	0.014398	0.014279	FALSE	FALSE	FALSE	ukb-b-6353	12	102571933	0.00238205	460536	0.85	TRUE	igd	336474	0.00722871	12	102571933	4.37522e-29	TRUE	reported	igd	2	TRUE
Standing height || id:ukb-a-389	rs7621604	G	A	G	A	-0.0199447	-0.00111665	0.445442	0.444851	FALSE	FALSE	FALSE	ukb-b-6353	3	61557718	0.000570719	460536	0.05	TRUE	igd	336474	0.00173717	3	61557718	1.66341e-30	TRUE	reported	igd	2	TRUE
Standing height || id:ukb-a-389	rs76359852	T	A	T	A	-0.0149466	-0.000650378	0.18874	0.186822	FALSE	TRUE	FALSE	ukb-b-6353	2	174768849	0.000730042	460536	0.37	TRUE	igd	336474	0.00221461	2	174768849	1.49005e-11	TRUE	reported	igd	2	TRUE
Standing height || id:ukb-a-389	rs76364830	A	G	A	G	-0.0315998	-0.00165513	0.0627567	0.063386	FALSE	FALSE	FALSE	ukb-b-6353	8	13372120	0.0011733	460536	0.16	TRUE	igd	336474	0.00359533	8	13372120	1.51391e-18	TRUE	reported	igd	2	TRUE
Standing height || id:ukb-a-389	rs7641322	T	G	T	G	-0.00997483	-0.000604788	0.548298	0.54574	FALSE	FALSE	FALSE	ukb-b-6353	3	145868489	0.000568904	460536	0.29	TRUE	igd	336474	0.00173257	3	145868489	8.55658e-09	TRUE	reported	igd	2	TRUE
Standing height || id:ukb-a-389	rs7651940	T	C	T	C	-0.0117869	-1.00383e-05	0.511121	0.510564	FALSE	FALSE	FALSE	ukb-b-6353	3	169256240	0.000568878	460536	0.99	TRUE	igd	336474	0.00173323	3	169256240	1.044e-11	TRUE	reported	igd	2	TRUE
Standing height || id:ukb-a-389	rs7652177	G	C	G	C	0.0264951	0.000594935	0.504597	0.504716	FALSE	TRUE	TRUE	ukb-b-6353	3	171969077	0.000566791	460536	0.29	TRUE	igd	336474	0.00172445	3	171969077	2.95937e-53	TRUE	reported	igd	2	FALSE
Standing height || id:ukb-a-389	rs76604417	C	T	C	T	0.0150758	-0.000775355	0.124517	0.123198	FALSE	FALSE	FALSE	ukb-b-6353	1	119425396	0.00086427	460536	0.37	TRUE	igd	336474	0.00262033	1	119425396	8.75447e-09	TRUE	reported	igd	2	TRUE
Standing height || id:ukb-a-389	rs768023	A	G	A	G	0.0177553	-9.7189e-05	0.628564	0.626617	FALSE	FALSE	FALSE	ukb-b-6353	6	108876002	0.000585481	460536	0.87	TRUE	igd	336474	0.00178517	6	108876002	2.64545e-23	TRUE	reported	igd	2	TRUE
Standing height || id:ukb-a-389	rs7681267	C	T	C	T	0.0443951	0.00277422	0.983019	0.98325	FALSE	FALSE	FALSE	ukb-b-6353	4	87073599	0.00222877	460536	0.21	TRUE	igd	336474	0.00673259	4	87073599	4.28549e-11	TRUE	reported	igd	2	TRUE
Standing height || id:ukb-a-389	rs7688346	G	A	G	A	-0.0174215	0.00045387	0.14038	0.14258	FALSE	FALSE	FALSE	ukb-b-6353	4	38677453	0.000814966	460536	0.58	TRUE	igd	336474	0.00250409	4	38677453	3.47696e-12	TRUE	reported	igd	2	TRUE
Standing height || id:ukb-a-389	rs76895963	G	T	G	T	0.132179	-0.00119202	0.0192794	0.020704	FALSE	FALSE	FALSE	ukb-b-6353	12	4384844	0.00219385	460536	0.59	TRUE	igd	336474	0.00668555	12	4384844	5.95525e-87	TRUE	reported	igd	2	TRUE
Standing height || id:ukb-a-389	rs7697556	C	T	C	T	-0.0242096	0.000574903	0.52566	0.526019	FALSE	FALSE	FALSE	ukb-b-6353	4	73515313	0.000567224	460536	0.31	TRUE	igd	336474	0.00172691	4	73515313	1.22772e-44	TRUE	reported	igd	2	TRUE
Standing height || id:ukb-a-389	rs76997372	T	C	T	C	0.0148243	2.34055e-06	0.154293	0.153012	FALSE	FALSE	FALSE	ukb-b-6353	4	144555923	0.000785712	460536	1	TRUE	igd	336474	0.002385	4	144555923	5.11694e-10	TRUE	reported	igd	2	TRUE
Standing height || id:ukb-a-389	rs7705189	G	A	G	A	0.0288754	-0.00061933	0.465249	0.466619	FALSE	FALSE	FALSE	ukb-b-6353	5	131623358	0.000570449	460536	0.28	TRUE	igd	336474	0.00173802	5	131623358	5.84521e-62	TRUE	reported	igd	2	TRUE
Standing height || id:ukb-a-389	rs77124518	C	T	C	T	0.0166653	0.000138173	0.109075	0.109487	FALSE	FALSE	FALSE	ukb-b-6353	15	38362264	0.000908651	460536	0.88	TRUE	igd	336474	0.00277118	15	38362264	1.81422e-09	TRUE	reported	igd	2	TRUE
Standing height || id:ukb-a-389	rs77216358	G	A	G	A	-0.0376258	3.46944e-05	0.0465422	0.046379	FALSE	FALSE	FALSE	ukb-b-6353	11	120311157	0.00136076	460536	0.98	TRUE	igd	336474	0.00413547	11	120311157	9.22147e-20	TRUE	reported	igd	2	TRUE
Standing height || id:ukb-a-389	rs7744288	A	G	A	G	0.0531573	0.00253116	0.0183304	0.018115	FALSE	FALSE	FALSE	ukb-b-6353	6	34153441	0.00212064	460536	0.23	TRUE	igd	336474	0.00642521	6	34153441	1.30828e-16	TRUE	reported	igd	2	TRUE
Standing height || id:ukb-a-389	rs7753558	A	C	A	C	0.0183603	0.000424958	0.633709	0.633878	FALSE	FALSE	FALSE	ukb-b-6353	6	117523471	0.000591721	460536	0.47	TRUE	igd	336474	0.00180407	6	117523471	2.52872e-24	TRUE	reported	igd	2	TRUE
Standing height || id:ukb-a-389	rs77672559	T	A	T	A	-0.0235875	-0.000100246	0.110076	0.1101	FALSE	TRUE	FALSE	ukb-b-6353	17	28135103	0.000908716	460536	0.91	TRUE	igd	336474	0.00276648	17	28135103	1.5188e-17	TRUE	reported	igd	2	TRUE
Standing height || id:ukb-a-389	rs7774592	C	T	C	T	0.01488	-0.00178684	0.743177	0.74194	FALSE	FALSE	FALSE	ukb-b-6353	6	129823611	0.000648159	460536	0.00580003	TRUE	igd	336474	0.00197501	6	129823611	4.9272e-14	TRUE	reported	igd	2	TRUE
Standing height || id:ukb-a-389	rs77797953	G	A	G	A	0.0199124	0.00104456	0.0805044	0.08053	FALSE	FALSE	FALSE	ukb-b-6353	12	680676	0.00105515	460536	0.32	TRUE	igd	336474	0.00320478	12	680676	5.1929e-10	TRUE	reported	igd	2	TRUE
Standing height || id:ukb-a-389	rs78051210	C	T	C	T	0.0347863	0.00223689	0.0772111	0.077116	FALSE	FALSE	FALSE	ukb-b-6353	6	131379491	0.00107076	460536	0.0369999	TRUE	igd	336474	0.003268	6	131379491	1.86767e-26	TRUE	reported	igd	2	TRUE
Standing height || id:ukb-a-389	rs7814625	A	G	A	G	-0.0129711	6.54443e-05	0.363794	0.364209	FALSE	FALSE	FALSE	ukb-b-6353	8	130541447	0.000591369	460536	0.91	TRUE	igd	336474	0.00180057	8	130541447	5.86273e-13	TRUE	reported	igd	2	TRUE
Standing height || id:ukb-a-389	rs7816131	T	A	T	A	-0.036711	-0.00181707	0.201629	0.202345	FALSE	TRUE	FALSE	ukb-b-6353	8	130719718	0.000705375	460536	0.01	TRUE	igd	336474	0.0021493	8	130719718	2.2136e-65	TRUE	reported	igd	2	TRUE
Standing height || id:ukb-a-389	rs78198962	T	C	T	C	0.0754162	0.0026484	0.0318477	0.032314	FALSE	FALSE	FALSE	ukb-b-6353	2	233094868	0.0016002	460536	0.0980009	TRUE	igd	336474	0.00490916	2	233094868	3.05281e-53	TRUE	reported	igd	2	TRUE
Standing height || id:ukb-a-389	rs78760367	A	G	A	G	-0.0163386	5.72316e-05	0.116538	0.114406	FALSE	FALSE	FALSE	ukb-b-6353	7	5392630	0.000886894	460536	0.95	TRUE	igd	336474	0.00268113	7	5392630	1.10301e-09	TRUE	reported	igd	2	TRUE
Standing height || id:ukb-a-389	rs78805413	A	G	A	G	-0.034578	-0.000246932	0.0571354	0.059282	FALSE	FALSE	FALSE	ukb-b-6353	11	2131018	0.0012298	460536	0.84	TRUE	igd	336474	0.00379588	11	2131018	8.33105e-20	TRUE	reported	igd	2	TRUE
Standing height || id:ukb-a-389	rs78817479	A	C	A	C	-0.0211432	-0.000391874	0.0857313	0.084057	FALSE	FALSE	FALSE	ukb-b-6353	9	17040371	0.00102592	460536	0.7	TRUE	igd	336474	0.00309354	9	17040371	8.23379e-12	TRUE	reported	igd	2	TRUE
Standing height || id:ukb-a-389	rs7908715	T	C	T	C	0.0103871	-0.00111002	0.334713	0.336228	FALSE	FALSE	FALSE	ukb-b-6353	10	23803020	0.000602659	460536	0.0649995	TRUE	igd	336474	0.00183605	10	23803020	1.53869e-08	TRUE	reported	igd	2	TRUE
Standing height || id:ukb-a-389	rs7911018	T	C	T	C	0.0117641	0.000679294	0.607781	0.609455	FALSE	FALSE	FALSE	ukb-b-6353	10	131348554	0.000581242	460536	0.24	TRUE	igd	336474	0.0017685	10	131348554	2.89468e-11	TRUE	reported	igd	2	TRUE
Standing height || id:ukb-a-389	rs79112217	C	T	C	T	0.0303671	0.00180939	0.107512	0.10577	FALSE	FALSE	FALSE	ukb-b-6353	1	218622949	0.000926097	460536	0.051	TRUE	igd	336474	0.00280263	1	218622949	2.36919e-27	TRUE	reported	igd	2	TRUE
Standing height || id:ukb-a-389	rs7916821	A	G	A	G	0.0193418	-0.000114493	0.497337	0.494055	FALSE	FALSE	FALSE	ukb-b-6353	10	69933969	0.000566334	460536	0.84	TRUE	igd	336474	0.00172536	10	69933969	3.67198e-29	TRUE	reported	igd	2	TRUE
Standing height || id:ukb-a-389	rs79378907	T	C	T	C	-0.0379199	0.000239646	0.0317335	0.031926	FALSE	FALSE	FALSE	ukb-b-6353	22	29346667	0.0016191	460536	0.88	TRUE	igd	336474	0.00493835	22	29346667	1.61176e-14	TRUE	reported	igd	2	TRUE
Standing height || id:ukb-a-389	rs7952436	T	C	T	C	-0.0780658	0.00255723	0.0832031	0.081952	FALSE	FALSE	FALSE	ukb-b-6353	11	67024534	0.00103292	460536	0.0129999	TRUE	igd	336474	0.00312331	11	67024534	9.37562e-138	TRUE	reported	igd	2	TRUE
Standing height || id:ukb-a-389	rs7968682	T	G	T	G	-0.0429273	0.00117062	0.51578	0.517835	FALSE	FALSE	FALSE	ukb-b-6353	12	66371880	0.00056881	460536	0.04	TRUE	igd	336474	0.00173284	12	66371880	2.33346e-135	TRUE	reported	igd	2	TRUE
Standing height || id:ukb-a-389	rs7974437	A	G	A	G	-0.0117231	-0.00089993	0.68941	0.690763	FALSE	FALSE	FALSE	ukb-b-6353	12	31735697	0.000614301	460536	0.14	TRUE	igd	336474	0.00186755	12	31735697	3.44953e-10	TRUE	reported	igd	2	TRUE
Standing height || id:ukb-a-389	rs79749090	G	A	G	A	0.0184299	-0.00196785	0.0732268	0.072575	FALSE	FALSE	FALSE	ukb-b-6353	17	27417209	0.0011082	460536	0.0759994	TRUE	igd	336474	0.00335413	17	27417209	3.91679e-08	TRUE	reported	igd	2	TRUE
Standing height || id:ukb-a-389	rs798488	C	T	C	T	-0.0438036	-0.00108076	0.300367	0.299489	FALSE	FALSE	FALSE	ukb-b-6353	7	2802522	0.00061857	460536	0.0810009	TRUE	igd	336474	0.00188204	7	2802522	1e-119	TRUE	reported	igd	2	TRUE
Standing height || id:ukb-a-389	rs7987477	G	A	G	A	-0.0171859	-0.00106915	0.131487	0.131166	FALSE	FALSE	FALSE	ukb-b-6353	13	73709446	0.000851425	460536	0.21	TRUE	igd	336474	0.00259595	13	73709446	3.59087e-11	TRUE	reported	igd	2	TRUE
Standing height || id:ukb-a-389	rs79883557	T	C	T	C	-0.0246413	-0.000536881	0.0810234	0.081599	FALSE	FALSE	FALSE	ukb-b-6353	2	68383901	0.00103512	460536	0.6	TRUE	igd	336474	0.0031652	2	68383901	6.98715e-15	TRUE	reported	igd	2	TRUE
Standing height || id:ukb-a-389	rs8006145	A	C	A	C	-0.0130786	0.000672497	0.28177	0.282889	FALSE	FALSE	FALSE	ukb-b-6353	14	64699450	0.000628779	460536	0.28	TRUE	igd	336474	0.00191647	14	64699450	8.84912e-12	TRUE	reported	igd	2	TRUE
Standing height || id:ukb-a-389	rs8019890	A	C	A	C	0.0153983	0.000313728	0.53047	0.531016	FALSE	FALSE	FALSE	ukb-b-6353	14	21538067	0.000576253	460536	0.59	TRUE	igd	336474	0.00175383	14	21538067	1.64513e-18	TRUE	reported	igd	2	TRUE
Standing height || id:ukb-a-389	rs8023451	T	G	T	G	-0.0174214	-0.00026361	0.158231	0.159852	FALSE	FALSE	FALSE	ukb-b-6353	15	101789281	0.000778354	460536	0.73	TRUE	igd	336474	0.00238279	15	101789281	2.65033e-13	TRUE	reported	igd	2	TRUE
Standing height || id:ukb-a-389	rs8029053	T	C	T	C	-0.015693	0.000590269	0.285889	0.284372	FALSE	FALSE	FALSE	ukb-b-6353	15	89450087	0.000630842	460536	0.35	TRUE	igd	336474	0.0019167	15	89450087	2.67609e-16	TRUE	reported	igd	2	TRUE
Standing height || id:ukb-a-389	rs8035987	C	T	C	T	0.0174564	-0.0011129	0.252423	0.257348	FALSE	FALSE	FALSE	ukb-b-6353	15	75750383	0.00065163	460536	0.0879995	TRUE	igd	336474	0.00199673	15	75750383	2.28981e-18	TRUE	reported	igd	2	TRUE
Standing height || id:ukb-a-389	rs8074840	C	T	C	T	0.0155415	0.00109342	0.303677	0.302553	FALSE	FALSE	FALSE	ukb-b-6353	17	1674429	0.000616128	460536	0.0759994	TRUE	igd	336474	0.00187376	17	1674429	1.09623e-16	TRUE	reported	igd	2	TRUE
Standing height || id:ukb-a-389	rs8112355	C	T	C	T	-0.0209342	-0.000373097	0.780816	0.779954	FALSE	FALSE	FALSE	ukb-b-6353	19	10731745	0.000684882	460536	0.59	TRUE	igd	336474	0.00208931	19	10731745	1.25835e-23	TRUE	reported	igd	2	TRUE
Standing height || id:ukb-a-389	rs8125976	C	T	C	T	-0.0231148	-0.000704206	0.117567	0.119394	FALSE	FALSE	FALSE	ukb-b-6353	20	48599020	0.000872803	460536	0.42	TRUE	igd	336474	0.00267617	20	48599020	5.78096e-18	TRUE	reported	igd	2	TRUE
Standing height || id:ukb-a-389	rs8181166	C	G	C	G	0.0184344	0.000212236	0.498821	0.499642	FALSE	TRUE	TRUE	ukb-b-6353	9	89116628	0.000568828	460536	0.709999	TRUE	igd	336474	0.00173145	9	89116628	1.82264e-26	TRUE	reported	igd	2	FALSE
Standing height || id:ukb-a-389	rs822530	T	A	T	A	0.0346333	-2.7961e-05	0.794451	0.795377	FALSE	TRUE	FALSE	ukb-b-6353	7	148631555	0.000706952	460536	0.97	TRUE	igd	336474	0.00214994	7	148631555	2.32006e-58	TRUE	reported	igd	2	TRUE
Standing height || id:ukb-a-389	rs823116	A	G	A	G	-0.0155649	-0.000599433	0.546802	0.547525	FALSE	FALSE	FALSE	ukb-b-6353	1	205720483	0.00056863	460536	0.29	TRUE	igd	336474	0.00173123	1	205720483	2.46888e-19	TRUE	reported	igd	2	TRUE
Standing height || id:ukb-a-389	rs832552	T	G	T	G	0.0148866	3.32527e-05	0.652926	0.650792	FALSE	FALSE	FALSE	ukb-b-6353	5	56113850	0.000594375	460536	0.96	TRUE	igd	336474	0.00181494	5	56113850	2.36755e-16	TRUE	reported	igd	2	TRUE
Standing height || id:ukb-a-389	rs862041	C	T	C	T	0.0225572	0.00020562	0.637235	0.636701	FALSE	FALSE	FALSE	ukb-b-6353	14	74986403	0.000590367	460536	0.73	TRUE	igd	336474	0.00179728	14	74986403	4.01421e-36	TRUE	reported	igd	2	TRUE
Standing height || id:ukb-a-389	rs876122	G	A	G	A	0.0256229	-0.0012929	0.879417	0.878845	FALSE	FALSE	FALSE	ukb-b-6353	6	6886297	0.000868307	460536	0.14	TRUE	igd	336474	0.00264761	6	6886297	3.77485e-22	TRUE	reported	igd	2	TRUE
Standing height || id:ukb-a-389	rs880090	G	C	G	C	-0.0117615	-0.00224267	0.737978	0.736105	FALSE	TRUE	FALSE	ukb-b-6353	19	19740729	0.000644667	460536	0.0005	TRUE	igd	336474	0.00196774	19	19740729	2.27269e-09	TRUE	reported	igd	2	TRUE
Standing height || id:ukb-a-389	rs893819	G	A	G	A	0.0183736	0.00161071	0.353548	0.353171	FALSE	FALSE	FALSE	ukb-b-6353	15	74229524	0.000592025	460536	0.00649995	TRUE	igd	336474	0.00180169	15	74229524	2.04174e-24	TRUE	reported	igd	2	TRUE
Standing height || id:ukb-a-389	rs903347	T	C	T	C	0.0103873	0.000151104	0.592051	0.592311	FALSE	FALSE	FALSE	ukb-b-6353	1	235586613	0.000575996	460536	0.79	TRUE	igd	336474	0.00175399	1	235586613	3.18149e-09	TRUE	reported	igd	2	TRUE
Standing height || id:ukb-a-389	rs9300607	C	A	C	A	-0.0100402	-0.00179805	0.480006	0.480627	FALSE	FALSE	FALSE	ukb-b-6353	13	101223459	0.000568304	460536	0.0016	TRUE	igd	336474	0.00172937	13	101223459	6.41549e-09	TRUE	reported	igd	2	TRUE
Standing height || id:ukb-a-389	rs933561	G	A	G	A	-0.012969	-1.76268e-05	0.347575	0.346816	FALSE	FALSE	FALSE	ukb-b-6353	16	49874676	0.000596285	460536	0.98	TRUE	igd	336474	0.00181292	16	49874676	8.46837e-13	TRUE	reported	igd	2	TRUE
Standing height || id:ukb-a-389	rs9359128	T	C	T	C	0.0298366	0.000938634	0.114825	0.113958	FALSE	FALSE	FALSE	ukb-b-6353	6	76250456	0.000890138	460536	0.29	TRUE	igd	336474	0.00270221	6	76250456	2.43557e-28	TRUE	reported	igd	2	TRUE
Standing height || id:ukb-a-389	rs9365939	G	A	G	A	-0.0115781	-0.000138445	0.550031	0.547762	FALSE	FALSE	FALSE	ukb-b-6353	6	166336825	0.000568412	460536	0.81	TRUE	igd	336474	0.00173238	6	166336825	2.33938e-11	TRUE	reported	igd	2	TRUE
Standing height || id:ukb-a-389	rs9367296	C	T	C	T	0.010134	-0.000558437	0.637078	0.637401	FALSE	FALSE	FALSE	ukb-b-6353	6	47635800	0.000590053	460536	0.34	TRUE	igd	336474	0.00179851	6	47635800	1.75517e-08	TRUE	reported	igd	2	TRUE
Standing height || id:ukb-a-389	rs9379084	A	G	A	G	-0.0330416	-0.000283093	0.117158	0.115639	FALSE	FALSE	FALSE	ukb-b-6353	6	7231843	0.000912931	460536	0.760001	TRUE	igd	336474	0.00278516	6	7231843	1.85952e-32	TRUE	reported	igd	2	TRUE
Standing height || id:ukb-a-389	rs9391254	T	C	T	C	0.0374108	0.000186553	0.321611	0.320368	FALSE	FALSE	FALSE	ukb-b-6353	6	105377347	0.000606837	460536	0.760001	TRUE	igd	336474	0.00184542	6	105377347	2.56744e-91	TRUE	reported	igd	2	TRUE
Standing height || id:ukb-a-389	rs941972	C	T	C	T	0.0104764	-0.000750698	0.395391	0.393257	FALSE	FALSE	FALSE	ukb-b-6353	1	42040740	0.000580478	460536	0.2	TRUE	igd	336474	0.0017678	1	42040740	3.10227e-09	TRUE	reported	igd	2	TRUE
Standing height || id:ukb-a-389	rs9435731	A	C	A	C	0.0288937	7.08656e-05	0.520523	0.519208	FALSE	FALSE	FALSE	ukb-b-6353	1	17306029	0.00056678	460536	0.9	TRUE	igd	336474	0.00172613	1	17306029	7.21772e-63	TRUE	reported	igd	2	TRUE
Standing height || id:ukb-a-389	rs9442571	A	T	A	T	0.0276147	0.000844852	0.129357	0.1295	FALSE	TRUE	FALSE	ukb-b-6353	1	9349611	0.000848923	460536	0.32	TRUE	igd	336474	0.00258385	1	9349611	1.17679e-26	TRUE	reported	igd	2	TRUE
Standing height || id:ukb-a-389	rs9496369	T	C	T	C	-0.0442541	-0.000201866	0.28353	0.286098	FALSE	FALSE	FALSE	ukb-b-6353	6	142724918	0.000626917	460536	0.75	TRUE	igd	336474	0.00191479	6	142724918	4.36516e-118	TRUE	reported	igd	2	TRUE
Standing height || id:ukb-a-389	rs9575875	G	A	G	A	0.0115364	6.20789e-05	0.37463	0.376894	FALSE	FALSE	FALSE	ukb-b-6353	13	85931285	0.000585194	460536	0.92	TRUE	igd	336474	0.00178456	13	85931285	1.01716e-10	TRUE	reported	igd	2	TRUE
Standing height || id:ukb-a-389	rs9607978	A	G	A	G	-0.0116696	-0.00106252	0.492641	0.491284	FALSE	FALSE	FALSE	ukb-b-6353	22	43284334	0.000566359	460536	0.061	TRUE	igd	336474	0.00172512	22	43284334	1.33999e-11	TRUE	reported	igd	2	TRUE
Standing height || id:ukb-a-389	rs9634212	A	C	A	C	0.0411581	0.000888045	0.221307	0.220689	FALSE	FALSE	FALSE	ukb-b-6353	12	93993266	0.000685876	460536	0.2	TRUE	igd	336474	0.00208205	12	93993266	6.28637e-87	TRUE	reported	igd	2	TRUE
Standing height || id:ukb-a-389	rs9693857	T	C	T	C	0.0123561	0.00173556	0.443332	0.445812	FALSE	FALSE	FALSE	ukb-b-6353	8	9267117	0.000571596	460536	0.00239999	TRUE	igd	336474	0.00174103	8	9267117	1.27703e-12	TRUE	reported	igd	2	TRUE
Standing height || id:ukb-a-389	rs9696458	T	C	T	C	-0.0125274	-0.00127856	0.333102	0.335155	FALSE	FALSE	FALSE	ukb-b-6353	9	136398985	0.000621535	460536	0.04	TRUE	igd	336474	0.00189337	9	136398985	3.68468e-11	TRUE	reported	igd	2	TRUE
Standing height || id:ukb-a-389	rs9747062	C	A	C	A	0.0162396	7.525e-06	0.604584	0.600672	FALSE	FALSE	FALSE	ukb-b-6353	17	8023057	0.000579505	460536	0.99	TRUE	igd	336474	0.00176898	17	8023057	4.32514e-20	TRUE	reported	igd	2	TRUE
Standing height || id:ukb-a-389	rs9803993	A	G	A	G	0.0166713	-7.28552e-05	0.222429	0.219412	FALSE	FALSE	FALSE	ukb-b-6353	1	243672125	0.000686977	460536	0.92	TRUE	igd	336474	0.0020856	1	243672125	1.31553e-15	TRUE	reported	igd	2	TRUE
Standing height || id:ukb-a-389	rs9809116	G	A	G	A	-0.0262773	0.00059003	0.40736	0.408503	FALSE	FALSE	FALSE	ukb-b-6353	3	72397279	0.000580626	460536	0.31	TRUE	igd	336474	0.00176926	3	72397279	6.98715e-50	TRUE	reported	igd	2	TRUE
Standing height || id:ukb-a-389	rs9824877	A	G	A	G	-0.0119441	0.00162059	0.224647	0.222474	FALSE	FALSE	FALSE	ukb-b-6353	3	98896242	0.000712415	460536	0.0230001	TRUE	igd	336474	0.00216851	3	98896242	3.63295e-08	TRUE	reported	igd	2	TRUE
Standing height || id:ukb-a-389	rs9826470	T	C	T	C	0.0183658	-0.0014892	0.249213	0.248991	FALSE	FALSE	FALSE	ukb-b-6353	3	38019428	0.000658997	460536	0.0239999	TRUE	igd	336474	0.00200524	3	38019428	5.27108e-20	TRUE	reported	igd	2	TRUE
Standing height || id:ukb-a-389	rs985344	A	G	A	G	-0.0201363	0.000381397	0.101278	0.104268	FALSE	FALSE	FALSE	ukb-b-6353	3	67347767	0.000933876	460536	0.68	TRUE	igd	336474	0.00287472	3	67347767	2.48142e-12	TRUE	reported	igd	2	TRUE
Standing height || id:ukb-a-389	rs9880232	A	C	A	C	0.0120957	0.0011778	0.701749	0.701467	FALSE	FALSE	FALSE	ukb-b-6353	3	185360578	0.000622154	460536	0.0580003	TRUE	igd	336474	0.00189554	3	185360578	1.75991e-10	TRUE	reported	igd	2	TRUE
Standing height || id:ukb-a-389	rs989393	C	T	C	T	-0.0156193	-0.000653164	0.28903	0.28985	FALSE	FALSE	FALSE	ukb-b-6353	9	101743336	0.000625388	460536	0.3	TRUE	igd	336474	0.00190673	9	101743336	2.58523e-16	TRUE	reported	igd	2	TRUE
Standing height || id:ukb-a-389	rs9910161	G	A	G	A	0.0160282	0.000227878	0.284896	0.285369	FALSE	FALSE	FALSE	ukb-b-6353	17	59606244	0.000630144	460536	0.719999	TRUE	igd	336474	0.00191937	17	59606244	6.80613e-17	TRUE	reported	igd	2	TRUE
Standing height || id:ukb-a-389	rs9974406	A	T	A	T	-0.0145649	0.000383476	0.226587	0.225863	FALSE	TRUE	FALSE	ukb-b-6353	21	47435594	0.000678605	460536	0.57	TRUE	igd	336474	0.00206503	21	47435594	1.75267e-12	TRUE	reported	igd	2	TRUE
Standing height || id:ukb-a-389	rs9988728	A	G	A	G	0.0143639	-0.000767949	0.269544	0.271094	FALSE	FALSE	FALSE	ukb-b-6353	10	53289428	0.000640236	460536	0.23	TRUE	igd	336474	0.00195366	10	53289428	1.95209e-13	TRUE	reported	igd	2	TRUE
Time spent using computer || id:ukb-a-6	rs1045530	G	C	G	C	0.0122567	0.00156761	0.374322	0.374296	FALSE	TRUE	FALSE	ukb-b-6353	7	32908135	0.00058504	460536	0.00739997	TRUE	igd	261987	0.00222173	7	32908135	3.45693e-08	TRUE	reported	igd	2	TRUE
Time spent using computer || id:ukb-a-6	rs10922291	C	A	C	A	-0.0128122	-0.000114788	0.410729	0.411562	FALSE	FALSE	FALSE	ukb-b-6353	1	197780338	0.000574788	460536	0.84	TRUE	igd	261987	0.00218036	1	197780338	4.20359e-09	TRUE	reported	igd	2	TRUE
Time spent using computer || id:ukb-a-6	rs113851275	A	G	A	G	0.0218492	8.16212e-05	0.108525	0.107534	FALSE	FALSE	FALSE	ukb-b-6353	9	98297220	0.000914207	460536	0.93	TRUE	igd	261987	0.00345189	9	98297220	2.46156e-10	TRUE	reported	igd	2	TRUE
Time spent using computer || id:ukb-a-6	rs11677145	G	A	G	A	0.0141969	0.000995932	0.408407	0.4081	FALSE	FALSE	FALSE	ukb-b-6353	2	215063825	0.000577531	460536	0.0850002	TRUE	igd	261987	0.00219068	2	215063825	9.15377e-11	TRUE	reported	igd	2	TRUE
Time spent using computer || id:ukb-a-6	rs11737459	A	T	A	T	0.0170811	0.000432834	0.696962	0.69725	FALSE	TRUE	FALSE	ukb-b-6353	4	159858736	0.000617325	460536	0.48	TRUE	igd	261987	0.0023389	4	159858736	2.82098e-13	TRUE	reported	igd	2	TRUE
Time spent using computer || id:ukb-a-6	rs12145677	A	G	A	G	0.0163404	0.00184101	0.29848	0.297462	FALSE	FALSE	FALSE	ukb-b-6353	1	110023610	0.000620376	460536	0.00299999	TRUE	igd	261987	0.00234957	1	110023610	3.54324e-12	TRUE	reported	igd	2	TRUE
Time spent using computer || id:ukb-a-6	rs12457157	A	G	A	G	-0.0122166	-0.000525988	0.513649	0.513282	FALSE	FALSE	FALSE	ukb-b-6353	18	53296927	0.000567311	460536	0.35	TRUE	igd	261987	0.00215257	18	53296927	1.38526e-08	TRUE	reported	igd	2	TRUE
Time spent using computer || id:ukb-a-6	rs1319734	G	A	G	A	-0.0121831	-0.000698005	0.39926	0.396215	FALSE	FALSE	FALSE	ukb-b-6353	12	40367517	0.000582486	460536	0.23	TRUE	igd	261987	0.00220727	12	40367517	3.4022e-08	TRUE	reported	igd	2	TRUE
Time spent using computer || id:ukb-a-6	rs13262595	G	A	G	A	0.0187141	0.0012463	0.559889	0.560984	FALSE	FALSE	FALSE	ukb-b-6353	8	143316970	0.000570755	460536	0.0290001	TRUE	igd	261987	0.00216148	8	143316970	4.82725e-18	TRUE	reported	igd	2	TRUE
Time spent using computer || id:ukb-a-6	rs136553	T	C	T	C	0.0144113	0.0011977	0.375719	0.376171	FALSE	FALSE	FALSE	ukb-b-6353	22	27255675	0.000585729	460536	0.0409996	TRUE	igd	261987	0.00222241	22	27255675	8.91661e-11	TRUE	reported	igd	2	TRUE
Time spent using computer || id:ukb-a-6	rs1448355	T	C	T	C	0.0131004	0.000895659	0.618929	0.618435	FALSE	FALSE	FALSE	ukb-b-6353	11	131286685	0.000585602	460536	0.13	TRUE	igd	261987	0.00222017	11	131286685	3.62577e-09	TRUE	reported	igd	2	TRUE
Time spent using computer || id:ukb-a-6	rs147543875	T	C	T	C	-0.0406634	0.00123882	0.0224674	0.0227	FALSE	FALSE	FALSE	ukb-b-6353	10	101624164	0.00199222	460536	0.53	TRUE	igd	261987	0.00745254	10	101624164	4.86553e-08	TRUE	reported	igd	2	TRUE
Time spent using computer || id:ukb-a-6	rs1620977	G	A	G	A	-0.0139893	-1.543e-05	0.732836	0.73073	FALSE	FALSE	FALSE	ukb-b-6353	1	72729142	0.000639056	460536	0.98	TRUE	igd	261987	0.00243359	1	72729142	9.0182e-09	TRUE	reported	igd	2	TRUE
Time spent using computer || id:ukb-a-6	rs170035	G	A	G	A	-0.0140381	0.000659296	0.374999	0.375519	FALSE	FALSE	FALSE	ukb-b-6353	4	39793856	0.000593976	460536	0.27	TRUE	igd	261987	0.00225292	4	39793856	4.63906e-10	TRUE	reported	igd	2	TRUE
Time spent using computer || id:ukb-a-6	rs17785248	G	A	G	A	-0.0160726	-0.000218185	0.255051	0.254368	FALSE	FALSE	FALSE	ukb-b-6353	3	47672915	0.000649404	460536	0.74	TRUE	igd	261987	0.00246131	3	47672915	6.58567e-11	TRUE	reported	igd	2	TRUE
Time spent using computer || id:ukb-a-6	rs17789218	C	T	C	T	0.0142127	6.26022e-05	0.244053	0.244547	FALSE	FALSE	FALSE	ukb-b-6353	6	100600097	0.000658522	460536	0.92	TRUE	igd	261987	0.00250052	6	100600097	1.31804e-08	TRUE	reported	igd	2	TRUE
Time spent using computer || id:ukb-a-6	rs2120461	T	C	T	C	0.0124444	4.6875e-05	0.657133	0.660931	FALSE	FALSE	FALSE	ukb-b-6353	1	8447722	0.000597824	460536	0.94	TRUE	igd	261987	0.00226602	1	8447722	3.98391e-08	TRUE	reported	igd	2	TRUE
Time spent using computer || id:ukb-a-6	rs2345941	G	A	G	A	-0.0137969	-0.00157087	0.44925	0.450419	FALSE	FALSE	FALSE	ukb-b-6353	7	133337635	0.000571057	460536	0.00589997	TRUE	igd	261987	0.00216682	7	133337635	1.92664e-10	TRUE	reported	igd	2	TRUE
Time spent using computer || id:ukb-a-6	rs2652429	A	T	A	T	0.0126695	0.00105948	0.530489	0.529208	FALSE	TRUE	TRUE	ukb-b-6353	2	155730702	0.000568169	460536	0.0619998	TRUE	igd	261987	0.00215571	2	155730702	4.17811e-09	TRUE	reported	igd	2	FALSE
Time spent using computer || id:ukb-a-6	rs2702733	A	C	A	C	0.012821	-0.000960195	0.33672	0.335488	FALSE	FALSE	FALSE	ukb-b-6353	11	19399239	0.00061354	460536	0.12	TRUE	igd	261987	0.00232791	11	19399239	3.64276e-08	TRUE	reported	igd	2	TRUE
Time spent using computer || id:ukb-a-6	rs2734849	G	A	G	A	0.0123147	-1.5445e-05	0.508913	0.508265	FALSE	FALSE	FALSE	ukb-b-6353	11	113270160	0.000566611	460536	0.98	TRUE	igd	261987	0.00215401	11	113270160	1.0848e-08	TRUE	reported	igd	2	TRUE
Time spent using computer || id:ukb-a-6	rs2748985	C	T	C	T	0.0140881	0.00137259	0.545629	0.544279	FALSE	FALSE	FALSE	ukb-b-6353	1	1853184	0.000569816	460536	0.016	TRUE	igd	261987	0.00216264	1	1853184	7.31476e-11	TRUE	reported	igd	2	TRUE
Time spent using computer || id:ukb-a-6	rs2756121	A	T	A	T	-0.0126829	-0.000789826	0.366862	0.366617	FALSE	TRUE	FALSE	ukb-b-6353	14	103989581	0.000589953	460536	0.18	TRUE	igd	261987	0.00223574	14	103989581	1.40653e-08	TRUE	reported	igd	2	TRUE
Time spent using computer || id:ukb-a-6	rs36083903	C	G	C	G	-0.0120899	-0.00137932	0.479411	0.479212	FALSE	TRUE	TRUE	ukb-b-6353	5	113818643	0.000567808	460536	0.015	TRUE	igd	261987	0.00215235	5	113818643	1.94429e-08	TRUE	reported	igd	2	FALSE
Time spent using computer || id:ukb-a-6	rs4696111	C	T	C	T	-0.0132751	-0.00101719	0.488258	0.489418	FALSE	FALSE	FALSE	ukb-b-6353	4	152671405	0.000567184	460536	0.0729995	TRUE	igd	261987	0.00215133	4	152671405	6.81067e-10	TRUE	reported	igd	2	TRUE
Time spent using computer || id:ukb-a-6	rs4977839	A	G	A	G	0.017567	0.00237967	0.415938	0.415712	FALSE	FALSE	FALSE	ukb-b-6353	9	23355310	0.000575047	460536	3.50002e-05	TRUE	igd	261987	0.00217821	9	23355310	7.36207e-16	TRUE	reported	igd	2	TRUE
Time spent using computer || id:ukb-a-6	rs56355243	T	C	T	C	0.0138471	0.000459362	0.359931	0.360379	FALSE	FALSE	FALSE	ukb-b-6353	17	79375687	0.000595531	460536	0.44	TRUE	igd	261987	0.00225897	17	79375687	8.80866e-10	TRUE	reported	igd	2	TRUE
Time spent using computer || id:ukb-a-6	rs58638214	T	C	T	C	-0.0128664	7.74649e-05	0.398662	0.396975	FALSE	FALSE	FALSE	ukb-b-6353	19	31864938	0.000580713	460536	0.89	TRUE	igd	261987	0.00220357	19	31864938	5.26187e-09	TRUE	reported	igd	2	TRUE
Time spent using computer || id:ukb-a-6	rs610217	A	G	A	G	-0.0152089	-0.000470924	0.578559	0.575203	FALSE	FALSE	FALSE	ukb-b-6353	5	88065263	0.000573936	460536	0.41	TRUE	igd	261987	0.00218077	5	88065263	3.08532e-12	TRUE	reported	igd	2	TRUE
Time spent using computer || id:ukb-a-6	rs6129084	T	A	T	A	0.0156567	0.00197588	0.641394	0.64097	FALSE	TRUE	FALSE	ukb-b-6353	20	59828857	0.000593098	460536	0.000860003	TRUE	igd	261987	0.00224734	20	59828857	3.25087e-12	TRUE	reported	igd	2	TRUE
Time spent using computer || id:ukb-a-6	rs7020477	G	A	G	A	-0.0133821	0.00052421	0.265382	0.266954	FALSE	FALSE	FALSE	ukb-b-6353	9	116827760	0.000642	460536	0.41	TRUE	igd	261987	0.00244012	9	116827760	4.157e-08	TRUE	reported	igd	2	TRUE
Time spent using computer || id:ukb-a-6	rs7209653	C	T	C	T	-0.0130142	-0.00171685	0.295283	0.295459	FALSE	FALSE	FALSE	ukb-b-6353	17	19882084	0.00062105	460536	0.00569994	TRUE	igd	261987	0.002357	17	19882084	3.3645e-08	TRUE	reported	igd	2	TRUE
Time spent using computer || id:ukb-a-6	rs7281293	C	A	C	A	0.0142417	-0.000709014	0.24856	0.248015	FALSE	FALSE	FALSE	ukb-b-6353	21	34291496	0.00066044	460536	0.28	TRUE	igd	261987	0.00250068	21	34291496	1.23421e-08	TRUE	reported	igd	2	TRUE
Time spent using computer || id:ukb-a-6	rs76824303	C	A	C	A	-0.0211531	-0.000960577	0.0974187	0.10001	FALSE	FALSE	FALSE	ukb-b-6353	3	62459819	0.00096888	460536	0.32	TRUE	igd	261987	0.00370025	3	62459819	1.08755e-08	TRUE	reported	igd	2	TRUE
Time spent using computer || id:ukb-a-6	rs9375195	A	G	A	G	0.0161881	0.00120729	0.523594	0.522242	FALSE	FALSE	FALSE	ukb-b-6353	6	98562720	0.000568384	460536	0.0340001	TRUE	igd	261987	0.002156	6	98562720	6.0062e-14	TRUE	reported	igd	2	TRUE
Time spent using computer || id:ukb-a-6	rs9477970	A	T	A	T	0.0159963	9.38029e-05	0.191586	0.190417	FALSE	TRUE	FALSE	ukb-b-6353	6	19082663	0.000722574	460536	0.9	TRUE	igd	261987	0.00273331	6	19082663	4.85266e-09	TRUE	reported	igd	2	TRUE
Time spent using computer || id:ukb-a-6	rs9537571	A	G	A	G	0.022726	0.0016476	0.096277	0.095646	FALSE	FALSE	FALSE	ukb-b-6353	13	57604700	0.000963984	460536	0.0870001	TRUE	igd	261987	0.00364575	13	57604700	4.56625e-10	TRUE	reported	igd	2	TRUE
Time spent using computer || id:ukb-a-6	rs9999238	G	A	G	A	0.0134824	0.000152303	0.724642	0.725882	FALSE	FALSE	FALSE	ukb-b-6353	4	105348280	0.000636358	460536	0.81	TRUE	igd	261987	0.00240778	4	105348280	2.15149e-08	TRUE	reported	igd	2	TRUE
Number of days/week of moderate physical activity 10+ minutes || id:ukb-a-508	rs10098073	A	C	A	C	0.0323219	-0.00134184	0.476118	0.4734	FALSE	FALSE	FALSE	ukb-b-6353	8	143309504	0.000570619	460536	0.0189998	TRUE	igd	321309	0.00584855	8	143309504	3.26994e-08	TRUE	reported	igd	2	TRUE
Number of days/week of moderate physical activity 10+ minutes || id:ukb-a-508	rs3095326	T	C	T	C	-0.049893	0.00151777	0.1519	0.148538	FALSE	FALSE	FALSE	ukb-b-6353	6	30725841	0.000794784	460536	0.0560003	TRUE	igd	321309	0.00809849	6	30725841	7.24753e-10	TRUE	reported	igd	2	TRUE
Number of days/week of moderate physical activity 10+ minutes || id:ukb-a-508	rs429358	C	T	C	T	0.0436403	-0.0019013	0.156331	0.154134	FALSE	FALSE	FALSE	ukb-b-6353	19	45411941	0.000784994	460536	0.015	TRUE	igd	321309	0.00800515	19	45411941	4.99758e-08	TRUE	reported	igd	2	TRUE
Number of days/week of moderate physical activity 10+ minutes || id:ukb-a-508	rs598514	T	C	T	C	0.0326369	-0.000998413	0.581762	0.582133	FALSE	FALSE	FALSE	ukb-b-6353	1	209994715	0.000575484	460536	0.0830004	TRUE	igd	321309	0.00590649	1	209994715	3.28594e-08	TRUE	reported	igd	2	TRUE
Number of days/week of moderate physical activity 10+ minutes || id:ukb-a-508	rs6955240	A	G	A	G	-0.0330464	0.000792424	0.389995	0.389971	FALSE	FALSE	FALSE	ukb-b-6353	7	133581873	0.000581563	460536	0.17	TRUE	igd	321309	0.00596806	7	133581873	3.07567e-08	TRUE	reported	igd	2	TRUE
Number of days/week of moderate physical activity 10+ minutes || id:ukb-a-508	rs7229874	A	C	A	C	-0.0398627	-0.000846628	0.2172	0.218289	FALSE	FALSE	FALSE	ukb-b-6353	18	6106730	0.000693222	460536	0.22	TRUE	igd	321309	0.00711577	18	6106730	2.12051e-08	TRUE	reported	igd	2	TRUE
Number of days/week of moderate physical activity 10+ minutes || id:ukb-a-508	rs997467	C	T	C	T	0.0339904	-0.000830103	0.574305	0.571869	FALSE	FALSE	FALSE	ukb-b-6353	2	199182704	0.000582019	460536	0.15	TRUE	igd	321309	0.00597522	2	199182704	1.28224e-08	TRUE	reported	igd	2	TRUE
Sleep duration || id:ukb-b-4424	rs10510128	A	G	A	G	0.0114031	-0.000101883	0.207951	0.207954	FALSE	FALSE	FALSE	ukb-b-6353	10	125060948	0.000699651	460536	0.88	TRUE	igd	460099	0.00197431	10	125060948	7.69999e-09	TRUE	reported	igd	2	TRUE
Sleep duration || id:ukb-b-4424	rs11039216	T	C	T	C	-0.0102766	0.00131939	0.532944	0.532941	FALSE	FALSE	FALSE	ukb-b-6353	11	47406592	0.000568456	460536	0.02	TRUE	igd	460099	0.00160373	11	47406592	1.5e-10	TRUE	reported	igd	2	TRUE
Sleep duration || id:ukb-b-4424	rs112100783	A	G	A	G	-0.0252948	0.00208784	0.033439	0.03346	FALSE	FALSE	FALSE	ukb-b-6353	10	70541193	0.00161132	460536	0.2	TRUE	igd	460099	0.00454852	10	70541193	2.69998e-08	TRUE	reported	igd	2	TRUE
Sleep duration || id:ukb-b-4424	rs113021516	C	G	C	G	0.0114805	1.69196e-05	0.335898	0.335939	FALSE	TRUE	FALSE	ukb-b-6353	3	135874294	0.000601488	460536	0.98	TRUE	igd	460099	0.00169722	3	135874294	1.29987e-11	TRUE	reported	igd	2	TRUE
Sleep duration || id:ukb-b-4424	rs113113059	C	T	C	T	-0.0111278	-0.000104729	0.219834	0.219862	FALSE	FALSE	FALSE	ukb-b-6353	6	43160375	0.000685193	460536	0.88	TRUE	igd	460099	0.00193332	6	43160375	8.60003e-09	TRUE	reported	igd	2	TRUE
Sleep duration || id:ukb-b-4424	rs11621908	T	C	T	C	-0.019985	0.00351216	0.082807	0.082793	FALSE	FALSE	FALSE	ukb-b-6353	14	78495761	0.00104317	460536	0.000759994	TRUE	igd	460099	0.00294327	14	78495761	1.10002e-11	TRUE	reported	igd	2	TRUE
Sleep duration || id:ukb-b-4424	rs11643715	G	C	G	C	0.0109493	-0.000492644	0.292625	0.292681	FALSE	TRUE	FALSE	ukb-b-6353	16	23909538	0.000623762	460536	0.43	TRUE	igd	460099	0.00176035	16	23909538	5e-10	TRUE	reported	igd	2	TRUE
Sleep duration || id:ukb-b-4424	rs11650677	A	G	A	G	0.0111701	-0.000907877	0.339185	0.339137	FALSE	FALSE	FALSE	ukb-b-6353	17	11231513	0.000598765	460536	0.13	TRUE	igd	460099	0.00168963	17	11231513	3.80014e-11	TRUE	reported	igd	2	TRUE
Sleep duration || id:ukb-b-4424	rs11982852	T	C	T	C	-0.0117257	-0.00143364	0.243858	0.243903	FALSE	FALSE	FALSE	ukb-b-6353	7	132568255	0.000659984	460536	0.0299999	TRUE	igd	460099	0.00186248	7	132568255	3.09999e-10	TRUE	reported	igd	2	TRUE
Sleep duration || id:ukb-b-4424	rs12518468	C	T	C	T	-0.0106435	0.000211826	0.328685	0.328641	FALSE	FALSE	FALSE	ukb-b-6353	5	7249696	0.00060353	460536	0.73	TRUE	igd	460099	0.00170288	5	7249696	4.09996e-10	TRUE	reported	igd	2	TRUE
Sleep duration || id:ukb-b-4424	rs12567114	A	G	A	G	0.0123378	0.000723778	0.276368	0.276388	FALSE	FALSE	FALSE	ukb-b-6353	1	98527951	0.000635882	460536	0.26	TRUE	igd	460099	0.00179427	1	98527951	6.09958e-12	TRUE	reported	igd	2	TRUE
Sleep duration || id:ukb-b-4424	rs13107325	T	C	T	C	-0.0242704	-0.00419422	0.074905	0.074873	FALSE	FALSE	FALSE	ukb-b-6353	4	103188709	0.00107734	460536	9.90011e-05	TRUE	igd	460099	0.00303933	4	103188709	1.39991e-15	TRUE	reported	igd	2	TRUE
Sleep duration || id:ukb-b-4424	rs1348047	T	G	T	G	-0.012642	-0.0010371	0.267253	0.267352	FALSE	FALSE	FALSE	ukb-b-6353	18	53050058	0.000644929	460536	0.11	TRUE	igd	460099	0.00182049	18	53050058	3.80014e-12	TRUE	reported	igd	2	TRUE
Sleep duration || id:ukb-b-4424	rs1463053	A	G	A	G	0.0092696	-0.000828277	0.639694	0.639714	FALSE	FALSE	FALSE	ukb-b-6353	1	8705037	0.000588894	460536	0.16	TRUE	igd	460099	0.00166133	1	8705037	2.39999e-08	TRUE	reported	igd	2	TRUE
Sleep duration || id:ukb-b-4424	rs151014368	A	G	A	G	0.0113794	-8.33993e-05	0.20734	0.207268	FALSE	FALSE	FALSE	ukb-b-6353	5	176751059	0.000704668	460536	0.91	TRUE	igd	460099	0.00198822	5	176751059	1e-08	TRUE	reported	igd	2	TRUE
Sleep duration || id:ukb-b-4424	rs1517572	C	A	C	A	0.0116589	0.00162762	0.581256	0.581239	FALSE	FALSE	FALSE	ukb-b-6353	11	28829882	0.000574808	460536	0.00460002	TRUE	igd	460099	0.00162182	11	28829882	6.4998e-13	TRUE	reported	igd	2	TRUE
Sleep duration || id:ukb-b-4424	rs1553132	G	A	G	A	0.0105257	0.000435525	0.258638	0.258654	FALSE	FALSE	FALSE	ukb-b-6353	11	88297740	0.000646903	460536	0.5	TRUE	igd	460099	0.0018253	11	88297740	8.10009e-09	TRUE	reported	igd	2	TRUE
Sleep duration || id:ukb-b-4424	rs1611719	A	G	A	C	-0.0132113	0.00167054	0.209698	0.119835	TRUE	FALSE	FALSE	ukb-b-6353	6	29829636	0.000953672	460536	0.08	TRUE	igd	460099	0.00202652	6	29829636	7.10068e-11	TRUE	reported	igd	2	FALSE
Sleep duration || id:ukb-b-4424	rs1611719	A	G	A	G	-0.0132113	0.00132681	0.209698	0.209717	FALSE	FALSE	FALSE	ukb-b-6353	6	29829636	0.000718132	460536	0.0649995	TRUE	igd	460099	0.00202652	6	29829636	7.10068e-11	TRUE	reported	igd	2	TRUE
Sleep duration || id:ukb-b-4424	rs17391944	G	T	G	T	0.0218515	-0.000511222	0.04986	0.049873	FALSE	FALSE	FALSE	ukb-b-6353	9	36901494	0.00131947	460536	0.7	TRUE	igd	460099	0.00372396	9	36901494	4.39997e-09	TRUE	reported	igd	2	TRUE
Sleep duration || id:ukb-b-4424	rs174564	G	A	G	A	0.00974534	0.00238539	0.348602	0.348597	FALSE	FALSE	FALSE	ukb-b-6353	11	61588305	0.000594706	460536	5.99998e-05	TRUE	igd	460099	0.001678	11	61588305	6.29999e-09	TRUE	reported	igd	2	TRUE
Sleep duration || id:ukb-b-4424	rs17732997	G	C	G	C	-0.00883899	-0.0012214	0.429679	0.429775	FALSE	TRUE	TRUE	ukb-b-6353	3	70470834	0.000573234	460536	0.0329997	TRUE	igd	460099	0.00161761	3	70470834	4.60002e-08	TRUE	reported	igd	2	FALSE
Sleep duration || id:ukb-b-4424	rs1939455	T	G	T	G	-0.0158002	0.000823983	0.120291	0.120323	FALSE	FALSE	FALSE	ukb-b-6353	11	101520886	0.000892076	460536	0.36	TRUE	igd	460099	0.0025174	11	101520886	3.50002e-10	TRUE	reported	igd	2	TRUE
Sleep duration || id:ukb-b-4424	rs1972712	C	T	C	T	0.011796	6.90417e-06	0.249455	0.249435	FALSE	FALSE	FALSE	ukb-b-6353	2	166945635	0.000654844	460536	0.99	TRUE	igd	460099	0.00184758	2	166945635	1.7e-10	TRUE	reported	igd	2	TRUE
Sleep duration || id:ukb-b-4424	rs2072727	C	T	C	T	-0.00926905	-0.000823826	0.56459	0.564648	FALSE	FALSE	FALSE	ukb-b-6353	20	43538733	0.000571907	460536	0.15	TRUE	igd	460099	0.00161401	20	43538733	9.29994e-09	TRUE	reported	igd	2	TRUE
Sleep duration || id:ukb-b-4424	rs2079070	G	C	G	C	-0.0134358	0.000111581	0.734582	0.734547	FALSE	TRUE	FALSE	ukb-b-6353	7	114126432	0.000641744	460536	0.86	TRUE	igd	460099	0.00181083	7	114126432	1.20005e-13	TRUE	reported	igd	2	TRUE
Sleep duration || id:ukb-b-4424	rs2186122	T	A	T	A	-0.0108333	0.000357466	0.559911	0.559968	FALSE	TRUE	TRUE	ukb-b-6353	1	66470206	0.000574399	460536	0.53	TRUE	igd	460099	0.00162062	1	66470206	2.29985e-11	TRUE	reported	igd	2	FALSE
Sleep duration || id:ukb-b-4424	rs2192528	G	A	G	A	-0.00980706	-0.00104872	0.522493	0.522413	FALSE	FALSE	FALSE	ukb-b-6353	4	18327896	0.000567538	460536	0.0649995	TRUE	igd	460099	0.00160143	4	18327896	9.09997e-10	TRUE	reported	igd	2	TRUE
Sleep duration || id:ukb-b-4424	rs2236295	T	G	T	G	-0.00907587	-0.000594593	0.403043	0.403042	FALSE	FALSE	FALSE	ukb-b-6353	10	64564892	0.000579867	460536	0.31	TRUE	igd	460099	0.00163637	10	64564892	2.90001e-08	TRUE	reported	igd	2	TRUE
Sleep duration || id:ukb-b-4424	rs2279681	G	C	G	C	0.00929853	0.000991553	0.341785	0.341765	FALSE	TRUE	FALSE	ukb-b-6353	1	201861016	0.000597136	460536	0.0969996	TRUE	igd	460099	0.00168475	1	201861016	3.40001e-08	TRUE	reported	igd	2	TRUE
Sleep duration || id:ukb-b-4424	rs2683630	G	C	G	C	0.0149506	0.000829195	0.629076	0.629048	FALSE	TRUE	FALSE	ukb-b-6353	2	58058069	0.000586778	460536	0.16	TRUE	igd	460099	0.0016555	2	58058069	1.69981e-19	TRUE	reported	igd	2	TRUE
Sleep duration || id:ukb-b-4424	rs2734831	G	T	G	T	-0.00979722	0.000258162	0.606881	0.606878	FALSE	FALSE	FALSE	ukb-b-6353	11	113293596	0.000580721	460536	0.66	TRUE	igd	460099	0.00163853	11	113293596	2.19999e-09	TRUE	reported	igd	2	TRUE
Sleep duration || id:ukb-b-4424	rs2748809	C	T	C	T	-0.00925348	0.000503217	0.429258	0.429329	FALSE	FALSE	FALSE	ukb-b-6353	14	99735233	0.000583097	460536	0.39	TRUE	igd	460099	0.00164549	14	99735233	1.89998e-08	TRUE	reported	igd	2	TRUE
Sleep duration || id:ukb-b-4424	rs2839753	C	T	C	T	-0.0106369	0.000424318	0.265347	0.265433	FALSE	FALSE	FALSE	ukb-b-6353	4	82287250	0.000642246	460536	0.51	TRUE	igd	460099	0.00181248	4	82287250	4.39997e-09	TRUE	reported	igd	2	TRUE
Sleep duration || id:ukb-b-4424	rs2863957	A	C	A	C	0.0289035	0.000309481	0.220537	0.220582	FALSE	FALSE	FALSE	ukb-b-6353	2	114089551	0.000683743	460536	0.649999	TRUE	igd	460099	0.00192922	2	114089551	9.60064e-51	TRUE	reported	igd	2	TRUE
Sleep duration || id:ukb-b-4424	rs34354917	A	C	A	C	-0.0100207	0.000401277	0.288625	0.288542	FALSE	FALSE	FALSE	ukb-b-6353	12	38764559	0.000626596	460536	0.52	TRUE	igd	460099	0.00176809	12	38764559	1.40001e-08	TRUE	reported	igd	2	TRUE
Sleep duration || id:ukb-b-4424	rs34556183	G	A	G	A	-0.0133534	0.00146347	0.279888	0.279931	FALSE	FALSE	FALSE	ukb-b-6353	6	28584775	0.000631308	460536	0.02	TRUE	igd	460099	0.00178155	6	28584775	6.59933e-14	TRUE	reported	igd	2	TRUE
Sleep duration || id:ukb-b-4424	rs34786000	T	G	T	G	0.0109576	0.00127145	0.553361	0.553472	FALSE	FALSE	FALSE	ukb-b-6353	19	9942123	0.000576878	460536	0.0280001	TRUE	igd	460099	0.00162787	19	9942123	1.69981e-11	TRUE	reported	igd	2	TRUE
Sleep duration || id:ukb-b-4424	rs35126035	C	A	C	A	-0.00919552	0.000384028	0.55833	0.558295	FALSE	FALSE	FALSE	ukb-b-6353	19	34986767	0.000582522	460536	0.51	TRUE	igd	460099	0.00164378	19	34986767	2.19999e-08	TRUE	reported	igd	2	TRUE
Sleep duration || id:ukb-b-4424	rs35662245	A	T	A	T	0.0101569	-0.000183404	0.338713	0.338706	FALSE	TRUE	FALSE	ukb-b-6353	2	147583187	0.000599313	460536	0.760001	TRUE	igd	460099	0.00169075	2	147583187	1.89998e-09	TRUE	reported	igd	2	TRUE
Sleep duration || id:ukb-b-4424	rs365663	G	A	G	A	-0.00928337	0.000264755	0.45495	0.45496	FALSE	FALSE	FALSE	ukb-b-6353	5	1428883	0.000570596	460536	0.64	TRUE	igd	460099	0.00161004	5	1428883	8.10009e-09	TRUE	reported	igd	2	TRUE
Sleep duration || id:ukb-b-4424	rs374153	T	C	T	C	-0.0130999	-0.000339816	0.842567	0.842571	FALSE	FALSE	FALSE	ukb-b-6353	2	40382712	0.000778765	460536	0.66	TRUE	igd	460099	0.00219716	2	40382712	2.5e-09	TRUE	reported	igd	2	TRUE
Sleep duration || id:ukb-b-4424	rs4767550	G	A	G	A	0.0108732	-0.000446956	0.413171	0.413218	FALSE	FALSE	FALSE	ukb-b-6353	12	117951150	0.000578591	460536	0.44	TRUE	igd	460099	0.00163264	12	117951150	2.70023e-11	TRUE	reported	igd	2	TRUE
Sleep duration || id:ukb-b-4424	rs55658675	T	C	T	C	-0.00969462	1.36514e-05	0.352906	0.352955	FALSE	FALSE	FALSE	ukb-b-6353	14	65554638	0.000593519	460536	0.98	TRUE	igd	460099	0.00167463	14	65554638	7.10003e-09	TRUE	reported	igd	2	TRUE
Sleep duration || id:ukb-b-4424	rs56367859	G	A	G	A	0.0116218	0.00115473	0.397585	0.397639	FALSE	FALSE	FALSE	ukb-b-6353	16	6540795	0.000579773	460536	0.0460002	TRUE	igd	460099	0.00163585	16	6540795	1.20005e-12	TRUE	reported	igd	2	TRUE
Sleep duration || id:ukb-b-4424	rs62444917	C	A	C	A	0.0129633	0.002983	0.222315	0.222344	FALSE	FALSE	FALSE	ukb-b-6353	7	2107262	0.000682594	460536	1.2e-05	TRUE	igd	460099	0.00192625	7	2107262	1.69981e-11	TRUE	reported	igd	2	TRUE
Sleep duration || id:ukb-b-4424	rs6561715	A	T	A	T	0.00978234	0.000702375	0.630636	0.630668	FALSE	TRUE	FALSE	ukb-b-6353	13	53888526	0.000588636	460536	0.23	TRUE	igd	460099	0.001661	13	53888526	3.89996e-09	TRUE	reported	igd	2	TRUE
Sleep duration || id:ukb-b-4424	rs6681755	A	G	A	G	0.0115272	0.000458503	0.199783	0.199741	FALSE	FALSE	FALSE	ukb-b-6353	1	71703970	0.000710679	460536	0.52	TRUE	igd	460099	0.00200498	1	71703970	8.99995e-09	TRUE	reported	igd	2	TRUE
Sleep duration || id:ukb-b-4424	rs6783516	T	G	T	G	-0.00983781	0.000307607	0.583817	0.583883	FALSE	FALSE	FALSE	ukb-b-6353	3	178539272	0.000578056	460536	0.59	TRUE	igd	460099	0.00163116	3	178539272	1.6e-09	TRUE	reported	igd	2	TRUE
Sleep duration || id:ukb-b-4424	rs6889592	A	G	A	G	0.0117662	-0.00101469	0.332608	0.332608	FALSE	FALSE	FALSE	ukb-b-6353	5	102313939	0.000601493	460536	0.0920005	TRUE	igd	460099	0.00169707	5	102313939	4.10015e-12	TRUE	reported	igd	2	TRUE
Sleep duration || id:ukb-b-4424	rs7016314	C	T	C	T	0.0100011	0.000517488	0.655927	0.655824	FALSE	FALSE	FALSE	ukb-b-6353	8	14043662	0.000598263	460536	0.39	TRUE	igd	460099	0.00168824	8	14043662	3.09999e-09	TRUE	reported	igd	2	TRUE
Sleep duration || id:ukb-b-4424	rs7115856	C	A	C	A	0.010819	0.000206683	0.461273	0.461207	FALSE	FALSE	FALSE	ukb-b-6353	11	43769287	0.000568055	460536	0.719999	TRUE	igd	460099	0.00160279	11	43769287	1.50003e-11	TRUE	reported	igd	2	TRUE
Sleep duration || id:ukb-b-4424	rs72771082	G	A	G	A	0.0109737	0.00179294	0.217832	0.21778	FALSE	FALSE	FALSE	ukb-b-6353	16	20023601	0.000686091	460536	0.00899995	TRUE	igd	460099	0.00193583	16	20023601	1.40001e-08	TRUE	reported	igd	2	TRUE
Sleep duration || id:ukb-b-4424	rs72831782	A	T	A	T	-0.0101806	-0.00132575	0.269409	0.269356	FALSE	TRUE	FALSE	ukb-b-6353	2	103944744	0.000653606	460536	0.0430002	TRUE	igd	460099	0.00184372	2	103944744	3.40001e-08	TRUE	reported	igd	2	TRUE
Sleep duration || id:ukb-b-4424	rs7517981	C	T	C	T	-0.0099657	0.00078837	0.601498	0.601507	FALSE	FALSE	FALSE	ukb-b-6353	1	31555056	0.000579149	460536	0.17	TRUE	igd	460099	0.00163399	1	31555056	1.09999e-09	TRUE	reported	igd	2	TRUE
Sleep duration || id:ukb-b-4424	rs75539574	C	A	C	A	0.0236649	-1.92017e-05	0.085774	0.085751	FALSE	FALSE	FALSE	ukb-b-6353	2	58871658	0.0010189	460536	0.98	TRUE	igd	460099	0.00287424	2	58871658	1.80011e-16	TRUE	reported	igd	2	TRUE
Sleep duration || id:ukb-b-4424	rs76258078	G	A	G	A	-0.0216874	0.00195083	0.049994	0.050026	FALSE	FALSE	FALSE	ukb-b-6353	3	55823890	0.00130436	460536	0.13	TRUE	igd	460099	0.00368137	3	55823890	3.79997e-09	TRUE	reported	igd	2	TRUE
Sleep duration || id:ukb-b-4424	rs7644809	C	T	C	T	-0.0101517	0.000294119	0.576033	0.575982	FALSE	FALSE	FALSE	ukb-b-6353	3	107564459	0.000575753	460536	0.61	TRUE	igd	460099	0.00162466	3	107564459	4.09996e-10	TRUE	reported	igd	2	TRUE
Sleep duration || id:ukb-b-4424	rs7711696	T	G	T	G	-0.00986657	-0.000300076	0.304987	0.305038	FALSE	FALSE	FALSE	ukb-b-6353	5	135486536	0.000614925	460536	0.630001	TRUE	igd	460099	0.00173522	5	135486536	1.29999e-08	TRUE	reported	igd	2	TRUE
Sleep duration || id:ukb-b-4424	rs7740402	G	T	G	T	-0.00951481	0.000505514	0.3061	0.306127	FALSE	FALSE	FALSE	ukb-b-6353	6	130638156	0.000614731	460536	0.41	TRUE	igd	460099	0.00173455	6	130638156	4.09996e-08	TRUE	reported	igd	2	TRUE
Sleep duration || id:ukb-b-4424	rs7831557	A	G	A	G	-0.0105656	0.00144528	0.517438	0.517411	FALSE	FALSE	FALSE	ukb-b-6353	8	10280228	0.000567406	460536	0.0109999	TRUE	igd	460099	0.00160135	8	10280228	4.19952e-11	TRUE	reported	igd	2	TRUE
Sleep duration || id:ukb-b-4424	rs8038326	G	A	G	A	-0.0133838	0.00239063	0.273169	0.273218	FALSE	FALSE	FALSE	ukb-b-6353	15	47989799	0.000635253	460536	0.00017	TRUE	igd	460099	0.00179311	15	47989799	8.4004e-14	TRUE	reported	igd	2	TRUE
Sleep duration || id:ukb-b-4424	rs8047587	T	G	T	G	-0.0110198	0.000439535	0.439514	0.439455	FALSE	FALSE	FALSE	ukb-b-6353	16	53798622	0.000571667	460536	0.44	TRUE	igd	460099	0.00161283	16	53798622	8.30042e-12	TRUE	reported	igd	2	TRUE
Sleep duration || id:ukb-b-4424	rs8072993	G	T	G	T	0.0109222	9.77459e-05	0.635677	0.635706	FALSE	FALSE	FALSE	ukb-b-6353	17	21335627	0.000706018	460536	0.89	TRUE	igd	460099	0.00199248	17	21335627	4.20001e-08	TRUE	reported	igd	2	TRUE
Sleep duration || id:ukb-b-4424	rs8074498	A	T	A	T	-0.00932835	-0.000267032	0.580951	0.580945	FALSE	TRUE	FALSE	ukb-b-6353	17	79954544	0.000579009	460536	0.64	TRUE	igd	460099	0.00163392	17	79954544	1.09999e-08	TRUE	reported	igd	2	TRUE
Sleep duration || id:ukb-b-4424	rs915416	G	C	G	C	-0.0127275	0.000150639	0.70906	0.708933	FALSE	TRUE	FALSE	ukb-b-6353	1	34731984	0.000623801	460536	0.81	TRUE	igd	460099	0.00176031	1	34731984	4.79954e-13	TRUE	reported	igd	2	TRUE
Sleep duration || id:ukb-b-4424	rs9302680	A	G	A	G	0.0120438	-0.000851183	0.439272	0.439175	FALSE	FALSE	FALSE	ukb-b-6353	16	56269892	0.000570834	460536	0.14	TRUE	igd	460099	0.00161069	16	56269892	7.59976e-14	TRUE	reported	igd	2	TRUE
Sleep duration || id:ukb-b-4424	rs9345234	C	A	C	A	0.0091922	-0.000557985	0.57786	0.577852	FALSE	FALSE	FALSE	ukb-b-6353	6	93162639	0.00057543	460536	0.33	TRUE	igd	460099	0.00162351	6	93162639	1.5e-08	TRUE	reported	igd	2	TRUE
Sleep duration || id:ukb-b-4424	rs9382445	C	T	C	T	-0.00948383	0.00082232	0.375168	0.375155	FALSE	FALSE	FALSE	ukb-b-6353	6	54937974	0.000584458	460536	0.16	TRUE	igd	460099	0.00164901	6	54937974	8.9e-09	TRUE	reported	igd	2	TRUE
Sleep duration || id:ukb-b-4424	rs9611007	T	C	T	C	-0.0135938	-0.000676494	0.141673	0.141666	FALSE	FALSE	FALSE	ukb-b-6353	22	39077058	0.00081402	460536	0.41	TRUE	igd	460099	0.00229721	22	39077058	3.29997e-09	TRUE	reported	igd	2	TRUE
Sleep duration || id:ukb-b-4424	rs9810474	T	C	T	C	-0.0111549	-0.00119164	0.232184	0.232219	FALSE	FALSE	FALSE	ukb-b-6353	3	74961196	0.000671219	460536	0.0759994	TRUE	igd	460099	0.00189404	3	74961196	3.89996e-09	TRUE	reported	igd	2	TRUE
Sleep duration || id:ukb-b-4424	rs9903898	T	C	T	C	-0.00944768	-0.000314754	0.488883	0.488951	FALSE	FALSE	FALSE	ukb-b-6353	17	45575354	0.000567351	460536	0.58	TRUE	igd	460099	0.00160094	17	45575354	3.59998e-09	TRUE	reported	igd	2	TRUE
Morning/evening person (chronotype) || id:ukb-b-4956	rs10058356	T	C	T	C	0.013099	0.000154004	0.697815	0.698038	FALSE	FALSE	FALSE	ukb-b-6353	5	35220404	0.000618773	460536	0.8	TRUE	igd	413343	0.00222077	5	35220404	3.69999e-09	TRUE	reported	igd	2	TRUE
Morning/evening person (chronotype) || id:ukb-b-4956	rs10118767	T	C	T	C	0.0139673	0.000325676	0.197744	0.197796	FALSE	FALSE	FALSE	ukb-b-6353	9	126523296	0.000711325	460536	0.649999	TRUE	igd	413343	0.0025533	9	126523296	4.49997e-08	TRUE	reported	igd	2	TRUE
Morning/evening person (chronotype) || id:ukb-b-4956	rs10149448	G	A	G	A	0.0115459	-4.95466e-07	0.396431	0.396433	FALSE	FALSE	FALSE	ukb-b-6353	14	84253271	0.000580122	460536	1	TRUE	igd	413343	0.00208314	14	84253271	2.99999e-08	TRUE	reported	igd	2	TRUE
Morning/evening person (chronotype) || id:ukb-b-4956	rs10175975	T	C	T	C	-0.0183756	0.00103403	0.181726	0.181544	FALSE	FALSE	FALSE	ukb-b-6353	2	59429807	0.000739938	460536	0.16	TRUE	igd	413343	0.00265358	2	59429807	4.40048e-12	TRUE	reported	igd	2	TRUE
Morning/evening person (chronotype) || id:ukb-b-4956	rs10280205	C	T	C	T	0.0133149	0.000577622	0.309279	0.309163	FALSE	FALSE	FALSE	ukb-b-6353	7	24082063	0.000613806	460536	0.35	TRUE	igd	413343	0.00220293	7	24082063	1.5e-09	TRUE	reported	igd	2	TRUE
Morning/evening person (chronotype) || id:ukb-b-4956	rs10402849	T	C	T	C	-0.0151712	0.000331712	0.201704	0.201433	FALSE	FALSE	FALSE	ukb-b-6353	19	2695661	0.00070745	460536	0.64	TRUE	igd	413343	0.00254031	19	2695661	2.30001e-09	TRUE	reported	igd	2	TRUE
Morning/evening person (chronotype) || id:ukb-b-4956	rs10460095	A	G	A	G	-0.0134032	-0.00221546	0.574433	0.573854	FALSE	FALSE	FALSE	ukb-b-6353	18	22624708	0.000574382	460536	0.000109999	TRUE	igd	413343	0.00206266	18	22624708	8.10028e-11	TRUE	reported	igd	2	TRUE
Morning/evening person (chronotype) || id:ukb-b-4956	rs10461917	C	T	C	T	0.0123205	-0.000691165	0.689585	0.689525	FALSE	FALSE	FALSE	ukb-b-6353	5	19071940	0.000615778	460536	0.26	TRUE	igd	413343	0.00220996	5	19071940	2.5e-08	TRUE	reported	igd	2	TRUE
Morning/evening person (chronotype) || id:ukb-b-4956	rs1056322	G	C	G	C	0.0126409	-0.0010718	0.321001	0.320842	FALSE	TRUE	FALSE	ukb-b-6353	22	45736434	0.000606487	460536	0.0769999	TRUE	igd	413343	0.00217877	22	45736434	6.59994e-09	TRUE	reported	igd	2	TRUE
Morning/evening person (chronotype) || id:ukb-b-4956	rs10737452	T	C	T	C	0.014352	0.0010828	0.624486	0.624497	FALSE	FALSE	FALSE	ukb-b-6353	1	21199764	0.000584816	460536	0.064	TRUE	igd	413343	0.00209801	1	21199764	7.89951e-12	TRUE	reported	igd	2	TRUE
Morning/evening person (chronotype) || id:ukb-b-4956	rs10742179	G	A	G	A	0.0129008	-0.0010266	0.739373	0.739087	FALSE	FALSE	FALSE	ukb-b-6353	11	27650524	0.000645651	460536	0.11	TRUE	igd	413343	0.00231806	11	27650524	2.59998e-08	TRUE	reported	igd	2	TRUE
Morning/evening person (chronotype) || id:ukb-b-4956	rs10954933	G	A	G	A	-0.0154825	0.000582856	0.42758	0.427642	FALSE	FALSE	FALSE	ukb-b-6353	8	33667730	0.000574507	460536	0.31	TRUE	igd	413343	0.00206223	8	33667730	6.00067e-14	TRUE	reported	igd	2	TRUE
Morning/evening person (chronotype) || id:ukb-b-4956	rs10988239	T	C	T	C	0.012885	-0.00134093	0.512284	0.512717	FALSE	FALSE	FALSE	ukb-b-6353	9	131943440	0.000576303	460536	0.02	TRUE	igd	413343	0.00206881	9	131943440	4.70002e-10	TRUE	reported	igd	2	TRUE
Morning/evening person (chronotype) || id:ukb-b-4956	rs11032362	A	G	A	G	-0.0262159	0.00232629	0.090981	0.090903	FALSE	FALSE	FALSE	ukb-b-6353	11	33759092	0.000984882	460536	0.0179999	TRUE	igd	413343	0.00353388	11	33759092	1.20005e-13	TRUE	reported	igd	2	TRUE
Morning/evening person (chronotype) || id:ukb-b-4956	rs111761918	A	G	A	G	0.0220452	0.000352634	0.068055	0.068091	FALSE	FALSE	FALSE	ukb-b-6353	1	196324527	0.00112584	460536	0.75	TRUE	igd	413343	0.00403864	1	196324527	4.79999e-08	TRUE	reported	igd	2	TRUE
Morning/evening person (chronotype) || id:ukb-b-4956	rs11181153	T	C	T	C	0.0180145	0.00132963	0.586892	0.586864	FALSE	FALSE	FALSE	ukb-b-6353	12	38289817	0.0005758	460536	0.021	TRUE	igd	413343	0.00206713	12	38289817	2.90001e-18	TRUE	reported	igd	2	TRUE
Morning/evening person (chronotype) || id:ukb-b-4956	rs11183201	C	T	C	T	-0.0129151	0.00179038	0.508456	0.507843	FALSE	FALSE	FALSE	ukb-b-6353	12	46170982	0.000568282	460536	0.0016	TRUE	igd	413343	0.00204003	12	46170982	2.39999e-10	TRUE	reported	igd	2	TRUE
Morning/evening person (chronotype) || id:ukb-b-4956	rs112555644	T	C	T	C	-0.0285588	-0.00165026	0.067556	0.067421	FALSE	FALSE	FALSE	ukb-b-6353	3	47586100	0.00117652	460536	0.16	TRUE	igd	413343	0.00421866	3	47586100	1.29987e-11	TRUE	reported	igd	2	TRUE
Morning/evening person (chronotype) || id:ukb-b-4956	rs113171806	C	T	C	T	0.0181433	-0.00108502	0.11444	0.114471	FALSE	FALSE	FALSE	ukb-b-6353	9	127031790	0.000891333	460536	0.22	TRUE	igd	413343	0.00319962	9	127031790	1.40001e-08	TRUE	reported	igd	2	TRUE
Morning/evening person (chronotype) || id:ukb-b-4956	rs1135946	C	T	C	T	0.0172702	0.00113597	0.232423	0.23255	FALSE	FALSE	FALSE	ukb-b-6353	4	83284422	0.000669923	460536	0.0899995	TRUE	igd	413343	0.00240488	4	83284422	6.89922e-13	TRUE	reported	igd	2	TRUE
Morning/evening person (chronotype) || id:ukb-b-4956	rs114848860	T	A	T	A	-0.041456	-0.000676107	0.024346	0.024198	FALSE	TRUE	FALSE	ukb-b-6353	3	36859494	0.0018515	460536	0.709999	TRUE	igd	413343	0.00662279	3	36859494	3.89996e-10	TRUE	reported	igd	2	TRUE
Morning/evening person (chronotype) || id:ukb-b-4956	rs114870822	A	G	A	G	-0.0493504	0.00381994	0.012965	0.012903	FALSE	FALSE	FALSE	ukb-b-6353	2	239353793	0.00252185	460536	0.13	TRUE	igd	413343	0.00902627	2	239353793	4.60002e-08	TRUE	reported	igd	2	TRUE
Morning/evening person (chronotype) || id:ukb-b-4956	rs11587758	A	G	A	G	-0.0187958	0.000279922	0.396163	0.395995	FALSE	FALSE	FALSE	ukb-b-6353	1	150327106	0.00057782	460536	0.630001	TRUE	igd	413343	0.00207298	1	150327106	1.20005e-19	TRUE	reported	igd	2	TRUE
Morning/evening person (chronotype) || id:ukb-b-4956	rs116131939	T	C	T	C	-0.0228637	-0.000691933	0.083611	0.083733	FALSE	FALSE	FALSE	ukb-b-6353	2	50260406	0.0010364	460536	0.5	TRUE	igd	413343	0.00372053	2	50260406	8e-10	TRUE	reported	igd	2	TRUE
Morning/evening person (chronotype) || id:ukb-b-4956	rs11714441	T	C	T	C	0.0117967	-0.000488567	0.400637	0.400632	FALSE	FALSE	FALSE	ukb-b-6353	3	123158946	0.000578209	460536	0.4	TRUE	igd	413343	0.00207554	3	123158946	1.29999e-08	TRUE	reported	igd	2	TRUE
Morning/evening person (chronotype) || id:ukb-b-4956	rs12117333	A	G	A	G	0.0240933	0.00042513	0.077242	0.077171	FALSE	FALSE	FALSE	ukb-b-6353	1	179327958	0.00106039	460536	0.69	TRUE	igd	413343	0.00380244	1	179327958	2.39999e-10	TRUE	reported	igd	2	TRUE
Morning/evening person (chronotype) || id:ukb-b-4956	rs12140153	T	G	T	G	0.0269965	0.000461428	0.093978	0.094229	FALSE	FALSE	FALSE	ukb-b-6353	1	62579891	0.000994118	460536	0.64	TRUE	igd	413343	0.00357405	1	62579891	4.19952e-14	TRUE	reported	igd	2	TRUE
Morning/evening person (chronotype) || id:ukb-b-4956	rs12249410	T	G	T	G	0.018994	-0.000457432	0.109634	0.109621	FALSE	FALSE	FALSE	ukb-b-6353	10	64301941	0.00092471	460536	0.62	TRUE	igd	413343	0.00331917	10	64301941	1e-08	TRUE	reported	igd	2	TRUE
Morning/evening person (chronotype) || id:ukb-b-4956	rs12377175	C	A	C	A	0.0155356	0.000356589	0.22858	0.228721	FALSE	FALSE	FALSE	ukb-b-6353	9	8417501	0.000657532	460536	0.59	TRUE	igd	413343	0.00236169	9	8417501	4.79954e-11	TRUE	reported	igd	2	TRUE
Morning/evening person (chronotype) || id:ukb-b-4956	rs12432176	A	C	A	C	-0.0120801	-0.0010555	0.379609	0.3797	FALSE	FALSE	FALSE	ukb-b-6353	14	101021218	0.000586313	460536	0.0719996	TRUE	igd	413343	0.00210587	14	101021218	9.69996e-09	TRUE	reported	igd	2	TRUE
Morning/evening person (chronotype) || id:ukb-b-4956	rs12462111	T	C	T	C	0.0131658	-0.000666547	0.464858	0.464504	FALSE	FALSE	FALSE	ukb-b-6353	19	49171306	0.000575561	460536	0.25	TRUE	igd	413343	0.0020669	19	49171306	1.89998e-10	TRUE	reported	igd	2	TRUE
Morning/evening person (chronotype) || id:ukb-b-4956	rs12525312	C	T	C	T	0.0122911	0.000230241	0.550602	0.550362	FALSE	FALSE	FALSE	ukb-b-6353	6	165236239	0.000569678	460536	0.69	TRUE	igd	413343	0.00204528	6	165236239	1.89998e-09	TRUE	reported	igd	2	TRUE
Morning/evening person (chronotype) || id:ukb-b-4956	rs12713014	G	A	G	A	0.0262121	0.00182799	0.058725	0.05872	FALSE	FALSE	FALSE	ukb-b-6353	2	48986474	0.00121569	460536	0.13	TRUE	igd	413343	0.00436185	2	48986474	1.89998e-09	TRUE	reported	igd	2	TRUE
Morning/evening person (chronotype) || id:ukb-b-4956	rs12811046	G	A	G	A	0.0129567	-0.000339051	0.445344	0.445016	FALSE	FALSE	FALSE	ukb-b-6353	12	24066937	0.000570114	460536	0.55	TRUE	igd	413343	0.00204647	12	24066937	2.39999e-10	TRUE	reported	igd	2	TRUE
Morning/evening person (chronotype) || id:ukb-b-4956	rs12927162	G	A	G	A	0.0209482	-0.000856469	0.276664	0.276704	FALSE	FALSE	FALSE	ukb-b-6353	16	52684916	0.000633333	460536	0.18	TRUE	igd	413343	0.00227398	16	52684916	3.19963e-20	TRUE	reported	igd	2	TRUE
Morning/evening person (chronotype) || id:ukb-b-4956	rs12965577	G	A	G	A	0.015874	-0.00100056	0.334996	0.334906	FALSE	FALSE	FALSE	ukb-b-6353	18	31675680	0.000601414	460536	0.0959997	TRUE	igd	413343	0.00215922	18	31675680	1.99986e-13	TRUE	reported	igd	2	TRUE
Morning/evening person (chronotype) || id:ukb-b-4956	rs12969848	T	C	T	C	-0.0164219	0.000361428	0.529314	0.529435	FALSE	FALSE	FALSE	ukb-b-6353	18	38152835	0.000569494	460536	0.53	TRUE	igd	413343	0.00204453	18	38152835	9.60064e-16	TRUE	reported	igd	2	TRUE
Morning/evening person (chronotype) || id:ukb-b-4956	rs12971913	A	G	A	G	0.012664	0.00115987	0.448148	0.448332	FALSE	FALSE	FALSE	ukb-b-6353	19	18441704	0.000571055	460536	0.0420001	TRUE	igd	413343	0.0020508	19	18441704	6.59994e-10	TRUE	reported	igd	2	TRUE
Morning/evening person (chronotype) || id:ukb-b-4956	rs13011556	G	C	G	C	-0.0168735	0.000211646	0.239067	0.238886	FALSE	TRUE	FALSE	ukb-b-6353	2	4651923	0.000667143	460536	0.75	TRUE	igd	413343	0.00239296	2	4651923	1.80011e-12	TRUE	reported	igd	2	TRUE
Morning/evening person (chronotype) || id:ukb-b-4956	rs13059636	G	A	G	A	-0.0133959	-0.000646792	0.469784	0.46991	FALSE	FALSE	FALSE	ukb-b-6353	3	24935790	0.000570244	460536	0.26	TRUE	igd	413343	0.00204675	3	24935790	6.00067e-11	TRUE	reported	igd	2	TRUE
Morning/evening person (chronotype) || id:ukb-b-4956	rs13258797	A	G	A	G	-0.0158848	0.000195763	0.168546	0.168723	FALSE	FALSE	FALSE	ukb-b-6353	8	89399461	0.000756603	460536	0.8	TRUE	igd	413343	0.00271665	8	89399461	5e-09	TRUE	reported	igd	2	TRUE
Morning/evening person (chronotype) || id:ukb-b-4956	rs13316611	T	G	T	G	-0.0135195	-0.000510919	0.255868	0.255837	FALSE	FALSE	FALSE	ukb-b-6353	3	63564385	0.000650229	460536	0.43	TRUE	igd	413343	0.00233302	3	63564385	6.80002e-09	TRUE	reported	igd	2	TRUE
Morning/evening person (chronotype) || id:ukb-b-4956	rs138964083	T	C	T	C	-0.0256922	-0.00104689	0.058599	0.058565	FALSE	FALSE	FALSE	ukb-b-6353	2	206908054	0.00120873	460536	0.39	TRUE	igd	413343	0.0043341	2	206908054	3.09999e-09	TRUE	reported	igd	2	TRUE
Morning/evening person (chronotype) || id:ukb-b-4956	rs139911	T	C	T	C	0.0175504	0.000934579	0.575785	0.575922	FALSE	FALSE	FALSE	ukb-b-6353	22	40704052	0.000575432	460536	0.1	TRUE	igd	413343	0.00206661	22	40704052	1.99986e-17	TRUE	reported	igd	2	TRUE
Morning/evening person (chronotype) || id:ukb-b-4956	rs1421085	C	T	C	T	-0.0208469	0.000162975	0.403565	0.403398	FALSE	FALSE	FALSE	ukb-b-6353	16	53800954	0.000577504	460536	0.780001	TRUE	igd	413343	0.00207358	16	53800954	8.9002e-24	TRUE	reported	igd	2	TRUE
Morning/evening person (chronotype) || id:ukb-b-4956	rs1439319	C	G	C	G	0.0121652	-0.000291506	0.645445	0.64576	FALSE	TRUE	FALSE	ukb-b-6353	15	48008970	0.000597139	460536	0.630001	TRUE	igd	413343	0.00214366	15	48008970	1.40001e-08	TRUE	reported	igd	2	TRUE
Morning/evening person (chronotype) || id:ukb-b-4956	rs147762489	T	C	T	C	0.0162874	-0.00228837	0.249106	0.249602	FALSE	FALSE	FALSE	ukb-b-6353	5	87603572	0.000657124	460536	0.0005	TRUE	igd	413343	0.00236044	5	87603572	5.19996e-12	TRUE	reported	igd	2	TRUE
Morning/evening person (chronotype) || id:ukb-b-4956	rs149611468	C	T	C	T	0.0585049	-0.00337808	0.011957	0.011943	FALSE	FALSE	FALSE	ukb-b-6353	3	8817423	0.00266081	460536	0.2	TRUE	igd	413343	0.00954645	3	8817423	8.9e-10	TRUE	reported	igd	2	TRUE
Morning/evening person (chronotype) || id:ukb-b-4956	rs17161045	C	T	C	T	0.0153426	-0.000783935	0.369932	0.37007	FALSE	FALSE	FALSE	ukb-b-6353	7	32261458	0.000590792	460536	0.18	TRUE	igd	413343	0.0021211	7	32261458	4.70002e-13	TRUE	reported	igd	2	TRUE
Morning/evening person (chronotype) || id:ukb-b-4956	rs17448682	T	C	T	C	-0.0164854	0.00195764	0.232109	0.23187	FALSE	FALSE	FALSE	ukb-b-6353	1	15966713	0.000672007	460536	0.00359998	TRUE	igd	413343	0.00241021	1	15966713	7.89951e-12	TRUE	reported	igd	2	TRUE
Morning/evening person (chronotype) || id:ukb-b-4956	rs17517	A	G	A	G	0.0116417	-0.000159788	0.511747	0.511781	FALSE	FALSE	FALSE	ukb-b-6353	13	109790422	0.000570396	460536	0.780001	TRUE	igd	413343	0.00204935	13	109790422	1.29999e-08	TRUE	reported	igd	2	TRUE
Morning/evening person (chronotype) || id:ukb-b-4956	rs17575798	A	G	A	G	0.0160596	0.00097994	0.193371	0.19307	FALSE	FALSE	FALSE	ukb-b-6353	1	110086451	0.000716169	460536	0.17	TRUE	igd	413343	0.00256837	1	110086451	4e-10	TRUE	reported	igd	2	TRUE
Morning/evening person (chronotype) || id:ukb-b-4956	rs17604349	A	G	A	G	0.0219477	0.0012053	0.179748	0.179844	FALSE	FALSE	FALSE	ukb-b-6353	16	72210865	0.000739518	460536	0.1	TRUE	igd	413343	0.00265632	16	72210865	1.39991e-16	TRUE	reported	igd	2	TRUE
Morning/evening person (chronotype) || id:ukb-b-4956	rs17716502	T	C	T	C	-0.018837	-0.00137669	0.204456	0.204395	FALSE	FALSE	FALSE	ukb-b-6353	8	116659731	0.000708066	460536	0.0519996	TRUE	igd	413343	0.00254156	8	116659731	1.20005e-13	TRUE	reported	igd	2	TRUE
Morning/evening person (chronotype) || id:ukb-b-4956	rs17786957	C	G	C	G	0.0163112	0.000301906	0.16512	0.165016	FALSE	TRUE	FALSE	ukb-b-6353	3	2550093	0.00076567	460536	0.69	TRUE	igd	413343	0.00274705	3	2550093	2.90001e-09	TRUE	reported	igd	2	TRUE
Morning/evening person (chronotype) || id:ukb-b-4956	rs1800828	G	C	G	C	0.0131149	-0.000175642	0.253098	0.253068	FALSE	TRUE	FALSE	ukb-b-6353	3	113891549	0.00065125	460536	0.79	TRUE	igd	413343	0.00233756	3	113891549	2e-08	TRUE	reported	igd	2	TRUE
Morning/evening person (chronotype) || id:ukb-b-4956	rs1874493	G	A	G	A	0.0123004	0.000989312	0.680061	0.679758	FALSE	FALSE	FALSE	ukb-b-6353	19	31699729	0.000607728	460536	0.1	TRUE	igd	413343	0.00218337	19	31699729	1.79999e-08	TRUE	reported	igd	2	TRUE
Morning/evening person (chronotype) || id:ukb-b-4956	rs1914772	A	T	A	T	0.0211605	0.000896102	0.894653	0.894824	FALSE	TRUE	FALSE	ukb-b-6353	11	43884417	0.000939182	460536	0.34	TRUE	igd	413343	0.00336816	11	43884417	3.29997e-10	TRUE	reported	igd	2	TRUE
Morning/evening person (chronotype) || id:ukb-b-4956	rs1927719	A	T	A	T	-0.0139841	-9.31282e-05	0.765682	0.765695	FALSE	TRUE	FALSE	ukb-b-6353	13	85822395	0.000671439	460536	0.89	TRUE	igd	413343	0.002412	13	85822395	6.69993e-09	TRUE	reported	igd	2	TRUE
Morning/evening person (chronotype) || id:ukb-b-4956	rs197273	G	A	G	A	0.0120956	-0.00114972	0.529834	0.530078	FALSE	FALSE	FALSE	ukb-b-6353	2	161894663	0.000568669	460536	0.0430002	TRUE	igd	413343	0.00204052	2	161894663	3.09999e-09	TRUE	reported	igd	2	TRUE
Morning/evening person (chronotype) || id:ukb-b-4956	rs1976423	C	A	C	A	-0.0139969	-0.000430693	0.495282	0.495101	FALSE	FALSE	FALSE	ukb-b-6353	5	104042643	0.000567384	460536	0.450001	TRUE	igd	413343	0.00203726	5	104042643	6.4003e-12	TRUE	reported	igd	2	TRUE
Morning/evening person (chronotype) || id:ukb-b-4956	rs1983891	T	C	T	C	0.0129088	0.000765372	0.276348	0.276508	FALSE	FALSE	FALSE	ukb-b-6353	6	41536427	0.000624274	460536	0.22	TRUE	igd	413343	0.00224143	6	41536427	8.50002e-09	TRUE	reported	igd	2	TRUE
Morning/evening person (chronotype) || id:ukb-b-4956	rs1996399	A	G	A	G	-0.0121719	-0.000193682	0.300648	0.300078	FALSE	FALSE	FALSE	ukb-b-6353	7	71652312	0.000619606	460536	0.75	TRUE	igd	413343	0.00222228	7	71652312	4.30002e-08	TRUE	reported	igd	2	TRUE
Morning/evening person (chronotype) || id:ukb-b-4956	rs202157	T	C	T	C	0.0189794	0.000132844	0.701066	0.701244	FALSE	FALSE	FALSE	ukb-b-6353	7	101637753	0.000620839	460536	0.83	TRUE	igd	413343	0.00222883	7	101637753	1.69981e-17	TRUE	reported	igd	2	TRUE
Morning/evening person (chronotype) || id:ukb-b-4956	rs2072727	C	T	C	T	0.0116552	-0.000823826	0.564423	0.564648	FALSE	FALSE	FALSE	ukb-b-6353	20	43538733	0.000571907	460536	0.15	TRUE	igd	413343	0.00205334	20	43538733	1.40001e-08	TRUE	reported	igd	2	TRUE
Morning/evening person (chronotype) || id:ukb-b-4956	rs2077432	T	C	T	C	-0.013398	-0.00124112	0.269742	0.270502	FALSE	FALSE	FALSE	ukb-b-6353	11	66621383	0.000639883	460536	0.0519996	TRUE	igd	413343	0.00229973	11	66621383	5.69994e-09	TRUE	reported	igd	2	TRUE
Morning/evening person (chronotype) || id:ukb-b-4956	rs2239626	C	T	C	T	-0.0139103	-0.000288862	0.305676	0.305732	FALSE	FALSE	FALSE	ukb-b-6353	3	185998884	0.000616835	460536	0.64	TRUE	igd	413343	0.0022141	3	185998884	3.29997e-10	TRUE	reported	igd	2	TRUE
Morning/evening person (chronotype) || id:ukb-b-4956	rs225298	G	T	G	T	0.0151765	-0.00244843	0.830934	0.83065	FALSE	FALSE	FALSE	ukb-b-6353	17	33923946	0.000754926	460536	0.0012	TRUE	igd	413343	0.00271222	17	33923946	2.19999e-08	TRUE	reported	igd	2	TRUE
Morning/evening person (chronotype) || id:ukb-b-4956	rs2291589	G	T	G	T	0.0151909	-0.000104354	0.377049	0.377304	FALSE	FALSE	FALSE	ukb-b-6353	9	37079661	0.000584267	460536	0.86	TRUE	igd	413343	0.00209801	9	37079661	4.49987e-13	TRUE	reported	igd	2	TRUE
Morning/evening person (chronotype) || id:ukb-b-4956	rs2364972	G	A	G	A	-0.0128022	-0.000460261	0.462953	0.463279	FALSE	FALSE	FALSE	ukb-b-6353	17	65475332	0.000569116	460536	0.42	TRUE	igd	413343	0.00204355	17	65475332	3.69999e-10	TRUE	reported	igd	2	TRUE
Morning/evening person (chronotype) || id:ukb-b-4956	rs2518022	C	T	C	T	0.0307024	-0.000544048	0.914438	0.914324	FALSE	FALSE	FALSE	ukb-b-6353	17	8057367	0.00100925	460536	0.59	TRUE	igd	413343	0.0036278	17	8057367	2.60016e-17	TRUE	reported	igd	2	TRUE
Morning/evening person (chronotype) || id:ukb-b-4956	rs2653349	G	A	G	A	0.0283958	4.03697e-05	0.787049	0.787157	FALSE	FALSE	FALSE	ukb-b-6353	6	55142337	0.000692163	460536	0.95	TRUE	igd	413343	0.0024837	6	55142337	2.90001e-30	TRUE	reported	igd	2	TRUE
Morning/evening person (chronotype) || id:ukb-b-4956	rs2701524	C	T	C	T	0.0114927	3.76589e-05	0.413565	0.4141	FALSE	FALSE	FALSE	ukb-b-6353	15	37383688	0.000578615	460536	0.95	TRUE	igd	413343	0.0020789	15	37383688	3.2e-08	TRUE	reported	igd	2	TRUE
Morning/evening person (chronotype) || id:ukb-b-4956	rs2706762	T	C	T	C	0.0180336	0.000776096	0.149575	0.149595	FALSE	FALSE	FALSE	ukb-b-6353	2	70488470	0.000792936	460536	0.33	TRUE	igd	413343	0.00284507	2	70488470	2.30001e-10	TRUE	reported	igd	2	TRUE
Morning/evening person (chronotype) || id:ukb-b-4956	rs2712056	T	C	T	C	-0.0157302	0.000655507	0.185573	0.185053	FALSE	FALSE	FALSE	ukb-b-6353	2	23959131	0.000729846	460536	0.37	TRUE	igd	413343	0.00261566	2	23959131	1.79999e-09	TRUE	reported	igd	2	TRUE
Morning/evening person (chronotype) || id:ukb-b-4956	rs2762088	G	T	G	T	-0.0144671	-0.000166897	0.761336	0.761036	FALSE	FALSE	FALSE	ukb-b-6353	13	94065186	0.000666984	460536	0.8	TRUE	igd	413343	0.0023956	13	94065186	1.6e-09	TRUE	reported	igd	2	TRUE
Morning/evening person (chronotype) || id:ukb-b-4956	rs28380327	T	A	T	A	0.0154008	0.00104819	0.369986	0.369924	FALSE	TRUE	FALSE	ukb-b-6353	2	144232491	0.000586392	460536	0.0739997	TRUE	igd	413343	0.00210437	2	144232491	2.49977e-13	TRUE	reported	igd	2	TRUE
Morning/evening person (chronotype) || id:ukb-b-4956	rs28458909	T	C	T	C	0.0298802	-7.76045e-05	0.122383	0.12244	FALSE	FALSE	FALSE	ukb-b-6353	9	140257189	0.000862988	460536	0.93	TRUE	igd	413343	0.00309799	9	140257189	5.19996e-22	TRUE	reported	igd	2	TRUE
Morning/evening person (chronotype) || id:ukb-b-4956	rs2850298	G	A	G	A	-0.0186925	0.000833532	0.698902	0.698868	FALSE	FALSE	FALSE	ukb-b-6353	2	44731590	0.000617192	460536	0.18	TRUE	igd	413343	0.00221403	2	44731590	3.10027e-17	TRUE	reported	igd	2	TRUE
Morning/evening person (chronotype) || id:ukb-b-4956	rs286808	C	T	C	T	0.0117126	0.000390877	0.524555	0.524927	FALSE	FALSE	FALSE	ukb-b-6353	5	107459376	0.000568628	460536	0.49	TRUE	igd	413343	0.00204007	5	107459376	9.40005e-09	TRUE	reported	igd	2	TRUE
Morning/evening person (chronotype) || id:ukb-b-4956	rs2881955	T	C	T	C	-0.0136327	-0.000528584	0.278459	0.278592	FALSE	FALSE	FALSE	ukb-b-6353	6	72479263	0.000633439	460536	0.4	TRUE	igd	413343	0.00227345	6	72479263	2e-09	TRUE	reported	igd	2	TRUE
Morning/evening person (chronotype) || id:ukb-b-4956	rs2893787	A	G	A	G	0.0148125	0.00131438	0.743579	0.743304	FALSE	FALSE	FALSE	ukb-b-6353	10	60568697	0.000647861	460536	0.0420001	TRUE	igd	413343	0.00232708	10	60568697	1.89998e-10	TRUE	reported	igd	2	TRUE
Morning/evening person (chronotype) || id:ukb-b-4956	rs2971970	G	T	G	T	0.0151566	0.000426366	0.782046	0.782075	FALSE	FALSE	FALSE	ukb-b-6353	7	133643778	0.000687035	460536	0.53	TRUE	igd	413343	0.00246689	7	133643778	8e-10	TRUE	reported	igd	2	TRUE
Morning/evening person (chronotype) || id:ukb-b-4956	rs3100052	G	A	G	A	0.0122033	0.000574771	0.613151	0.613196	FALSE	FALSE	FALSE	ukb-b-6353	8	101967139	0.00058213	460536	0.32	TRUE	igd	413343	0.00208964	8	101967139	5.19996e-09	TRUE	reported	igd	2	TRUE
Morning/evening person (chronotype) || id:ukb-b-4956	rs3168135	A	G	A	G	0.0149704	-0.000623344	0.24042	0.240382	FALSE	FALSE	FALSE	ukb-b-6353	11	58386177	0.000662901	460536	0.35	TRUE	igd	413343	0.00237964	11	58386177	3.2e-10	TRUE	reported	igd	2	TRUE
Morning/evening person (chronotype) || id:ukb-b-4956	rs34244172	T	C	T	C	0.0124769	0.00115302	0.292264	0.292308	FALSE	FALSE	FALSE	ukb-b-6353	3	172339648	0.000626898	460536	0.0659994	TRUE	igd	413343	0.00224924	3	172339648	2.90001e-08	TRUE	reported	igd	2	TRUE
Morning/evening person (chronotype) || id:ukb-b-4956	rs35101255	G	A	G	A	0.0244145	0.000845662	0.079468	0.079407	FALSE	FALSE	FALSE	ukb-b-6353	6	110235958	0.00104834	460536	0.42	TRUE	igd	413343	0.00376113	6	110235958	8.49963e-11	TRUE	reported	igd	2	TRUE
Morning/evening person (chronotype) || id:ukb-b-4956	rs35524253	A	G	A	G	-0.012109	0.000448423	0.356248	0.356456	FALSE	FALSE	FALSE	ukb-b-6353	8	4823608	0.000593264	460536	0.450001	TRUE	igd	413343	0.00212995	8	4823608	1.29999e-08	TRUE	reported	igd	2	TRUE
Morning/evening person (chronotype) || id:ukb-b-4956	rs3729986	T	C	T	C	-0.018897	-0.000589736	0.10224	0.102295	FALSE	FALSE	FALSE	ukb-b-6353	11	47371598	0.000932994	460536	0.53	TRUE	igd	413343	0.00334958	11	47371598	1.7e-08	TRUE	reported	igd	2	TRUE
Morning/evening person (chronotype) || id:ukb-b-4956	rs3760185	T	C	T	C	0.0189059	-0.000435453	0.247661	0.247501	FALSE	FALSE	FALSE	ukb-b-6353	17	17401736	0.000664189	460536	0.51	TRUE	igd	413343	0.00238368	17	17401736	2.19989e-15	TRUE	reported	igd	2	TRUE
Morning/evening person (chronotype) || id:ukb-b-4956	rs3808964	T	G	T	G	-0.0121189	-0.000761977	0.633453	0.633283	FALSE	FALSE	FALSE	ukb-b-6353	10	125426627	0.000589052	460536	0.2	TRUE	igd	413343	0.00211446	10	125426627	1e-08	TRUE	reported	igd	2	TRUE
Morning/evening person (chronotype) || id:ukb-b-4956	rs4141920	A	G	A	G	0.0116524	-0.00167231	0.455163	0.455379	FALSE	FALSE	FALSE	ukb-b-6353	11	30449319	0.000569652	460536	0.00329997	TRUE	igd	413343	0.00204526	11	30449319	1.2e-08	TRUE	reported	igd	2	TRUE
Morning/evening person (chronotype) || id:ukb-b-4956	rs4237555	T	C	T	C	-0.0117019	0.000437091	0.527732	0.527604	FALSE	FALSE	FALSE	ukb-b-6353	11	92725803	0.000567847	460536	0.44	TRUE	igd	413343	0.00203815	11	92725803	9.40005e-09	TRUE	reported	igd	2	TRUE
Morning/evening person (chronotype) || id:ukb-b-4956	rs4241964	G	T	G	T	-0.015226	-9.09159e-05	0.475791	0.475895	FALSE	FALSE	FALSE	ukb-b-6353	4	137053959	0.000570463	460536	0.87	TRUE	igd	413343	0.00204725	4	137053959	1e-13	TRUE	reported	igd	2	TRUE
Morning/evening person (chronotype) || id:ukb-b-4956	rs4321976	C	T	C	T	0.0172055	-0.000242958	0.221209	0.22144	FALSE	FALSE	FALSE	ukb-b-6353	8	76614958	0.00068312	460536	0.719999	TRUE	igd	413343	0.00245224	8	76614958	2.29985e-12	TRUE	reported	igd	2	TRUE
Morning/evening person (chronotype) || id:ukb-b-4956	rs4484214	G	A	G	A	0.0136358	0.000925358	0.314742	0.314661	FALSE	FALSE	FALSE	ukb-b-6353	3	182257586	0.000610227	460536	0.13	TRUE	igd	413343	0.00219015	3	182257586	4.79999e-10	TRUE	reported	igd	2	TRUE
Morning/evening person (chronotype) || id:ukb-b-4956	rs4518438	C	T	C	T	-0.015264	-0.00083835	0.510399	0.510083	FALSE	FALSE	FALSE	ukb-b-6353	5	88157552	0.00056651	460536	0.14	TRUE	igd	413343	0.0020348	5	88157552	6.29941e-14	TRUE	reported	igd	2	TRUE
Morning/evening person (chronotype) || id:ukb-b-4956	rs4549082	C	T	C	T	-0.0153086	0.00104837	0.484139	0.484087	FALSE	FALSE	FALSE	ukb-b-6353	2	198944654	0.000567674	460536	0.0649995	TRUE	igd	413343	0.00203567	2	198944654	5.50047e-14	TRUE	reported	igd	2	TRUE
Morning/evening person (chronotype) || id:ukb-b-4956	rs4595586	T	A	T	A	0.0227532	0.000175255	0.506544	0.506131	FALSE	TRUE	TRUE	ukb-b-6353	12	39225991	0.000567563	460536	0.760001	TRUE	igd	413343	0.00203888	12	39225991	6.4003e-29	TRUE	reported	igd	2	FALSE
Morning/evening person (chronotype) || id:ukb-b-4956	rs4671379	C	T	C	T	-0.0123818	-0.00118582	0.58559	0.58534	FALSE	FALSE	FALSE	ukb-b-6353	2	60495038	0.000575518	460536	0.0389996	TRUE	igd	413343	0.00206477	2	60495038	2e-09	TRUE	reported	igd	2	TRUE
Morning/evening person (chronotype) || id:ukb-b-4956	rs4729854	A	T	A	T	0.0216699	0.000457371	0.482	0.482029	FALSE	TRUE	TRUE	ukb-b-6353	7	102383663	0.000580232	460536	0.43	TRUE	igd	413343	0.00208203	7	102383663	2.29985e-25	TRUE	reported	igd	2	FALSE
Morning/evening person (chronotype) || id:ukb-b-4956	rs4784655	C	G	C	G	0.0163395	-0.000815296	0.321967	0.32208	FALSE	TRUE	FALSE	ukb-b-6353	16	56364030	0.000608263	460536	0.18	TRUE	igd	413343	0.00218439	16	56364030	7.39946e-14	TRUE	reported	igd	2	TRUE
Morning/evening person (chronotype) || id:ukb-b-4956	rs486416	A	G	A	G	0.0115784	-0.000772363	0.636771	0.636964	FALSE	FALSE	FALSE	ukb-b-6353	6	31856070	0.000585856	460536	0.19	TRUE	igd	413343	0.00210256	6	31856070	3.69999e-08	TRUE	reported	igd	2	TRUE
Morning/evening person (chronotype) || id:ukb-b-4956	rs4886947	A	G	A	G	0.0119315	0.000244856	0.660074	0.660631	FALSE	FALSE	FALSE	ukb-b-6353	15	78166330	0.000602619	460536	0.68	TRUE	igd	413343	0.00216342	15	78166330	3.50002e-08	TRUE	reported	igd	2	TRUE
Morning/evening person (chronotype) || id:ukb-b-4956	rs4936291	G	A	G	A	-0.0136292	-8.85107e-05	0.389142	0.38903	FALSE	FALSE	FALSE	ukb-b-6353	11	114009982	0.000597501	460536	0.88	TRUE	igd	413343	0.00214398	11	114009982	2.1e-10	TRUE	reported	igd	2	TRUE
Morning/evening person (chronotype) || id:ukb-b-4956	rs4949980	G	A	G	A	-0.0229312	0.000284457	0.066883	0.066964	FALSE	FALSE	FALSE	ukb-b-6353	1	96621739	0.00114397	460536	0.8	TRUE	igd	413343	0.00410535	1	96621739	2.30001e-08	TRUE	reported	igd	2	TRUE
Morning/evening person (chronotype) || id:ukb-b-4956	rs509476	C	T	C	T	0.0878165	-0.000155398	0.970151	0.970151	FALSE	FALSE	FALSE	ukb-b-6353	1	182573227	0.00166704	460536	0.93	TRUE	igd	413343	0.00598009	1	182573227	8.10028e-49	TRUE	reported	igd	2	TRUE
Morning/evening person (chronotype) || id:ukb-b-4956	rs56076457	T	C	T	C	-0.0117206	0.00146348	0.529246	0.529248	FALSE	FALSE	FALSE	ukb-b-6353	18	60238668	0.00056781	460536	0.01	TRUE	igd	413343	0.00203837	18	60238668	8.9e-09	TRUE	reported	igd	2	TRUE
Morning/evening person (chronotype) || id:ukb-b-4956	rs56372114	T	C	T	C	0.0121296	0.00111029	0.384232	0.384105	FALSE	FALSE	FALSE	ukb-b-6353	1	79867495	0.000582297	460536	0.0569994	TRUE	igd	413343	0.0020884	1	79867495	6.29999e-09	TRUE	reported	igd	2	TRUE
Morning/evening person (chronotype) || id:ukb-b-4956	rs57435966	T	C	T	C	0.0410747	0.00125212	0.08629	0.086397	FALSE	FALSE	FALSE	ukb-b-6353	2	239311369	0.00100962	460536	0.21	TRUE	igd	413343	0.00362263	2	239311369	8.49963e-30	TRUE	reported	igd	2	TRUE
Morning/evening person (chronotype) || id:ukb-b-4956	rs57994353	C	T	C	T	-0.0128023	0.001053	0.299321	0.299095	FALSE	FALSE	FALSE	ukb-b-6353	9	139356987	0.000618118	460536	0.0879995	TRUE	igd	413343	0.00221782	9	139356987	7.79992e-09	TRUE	reported	igd	2	TRUE
Morning/evening person (chronotype) || id:ukb-b-4956	rs610590	G	C	G	C	-0.0146358	-0.00114636	0.211955	0.212325	FALSE	TRUE	FALSE	ukb-b-6353	6	153107770	0.000695243	460536	0.0990011	TRUE	igd	413343	0.00249762	6	153107770	4.60002e-09	TRUE	reported	igd	2	TRUE
Morning/evening person (chronotype) || id:ukb-b-4956	rs6131942	G	A	G	A	-0.0143086	0.000221584	0.579505	0.579734	FALSE	FALSE	FALSE	ukb-b-6353	20	17348608	0.0005756	460536	0.7	TRUE	igd	413343	0.00206747	20	17348608	4.49987e-12	TRUE	reported	igd	2	TRUE
Morning/evening person (chronotype) || id:ukb-b-4956	rs61773390	T	G	T	G	-0.0256729	0.000636298	0.195349	0.195536	FALSE	FALSE	FALSE	ukb-b-6353	1	7884525	0.000713967	460536	0.37	TRUE	igd	413343	0.00256295	1	7884525	1.29987e-23	TRUE	reported	igd	2	TRUE
Morning/evening person (chronotype) || id:ukb-b-4956	rs62082401	G	C	G	C	-0.0200454	-0.000252884	0.191147	0.191551	FALSE	TRUE	FALSE	ukb-b-6353	18	5186019	0.000720218	460536	0.73	TRUE	igd	413343	0.00258841	18	5186019	9.60064e-15	TRUE	reported	igd	2	TRUE
Morning/evening person (chronotype) || id:ukb-b-4956	rs62182115	T	C	T	C	0.0132852	0.000691749	0.341565	0.341717	FALSE	FALSE	FALSE	ukb-b-6353	2	240266397	0.000596914	460536	0.25	TRUE	igd	413343	0.00214181	2	240266397	5.49997e-10	TRUE	reported	igd	2	TRUE
Morning/evening person (chronotype) || id:ukb-b-4956	rs62198772	A	T	A	T	0.0118177	-0.000174862	0.410702	0.411081	FALSE	TRUE	FALSE	ukb-b-6353	2	186189829	0.000578777	460536	0.760001	TRUE	igd	413343	0.00207674	2	186189829	1.29999e-08	TRUE	reported	igd	2	TRUE
Morning/evening person (chronotype) || id:ukb-b-4956	rs62553781	T	C	T	C	0.0379349	-0.000880666	0.034554	0.034443	FALSE	FALSE	FALSE	ukb-b-6353	9	76679777	0.00155707	460536	0.57	TRUE	igd	413343	0.00558132	9	76679777	1.10002e-11	TRUE	reported	igd	2	TRUE
Morning/evening person (chronotype) || id:ukb-b-4956	rs6441169	A	G	A	G	-0.016178	0.000101668	0.856023	0.856121	FALSE	FALSE	FALSE	ukb-b-6353	3	157805411	0.000807263	460536	0.9	TRUE	igd	413343	0.00289542	3	157805411	2.30001e-08	TRUE	reported	igd	2	TRUE
Morning/evening person (chronotype) || id:ukb-b-4956	rs6442446	G	A	G	A	0.0130204	0.000297884	0.708837	0.708933	FALSE	FALSE	FALSE	ukb-b-6353	3	14394752	0.000627059	460536	0.630001	TRUE	igd	413343	0.00225053	3	14394752	7.19996e-09	TRUE	reported	igd	2	TRUE
Morning/evening person (chronotype) || id:ukb-b-4956	rs6504758	G	A	G	A	-0.0124697	0.000842832	0.535685	0.535471	FALSE	FALSE	FALSE	ukb-b-6353	17	50208366	0.000570442	460536	0.14	TRUE	igd	413343	0.00205007	17	50208366	1.2e-09	TRUE	reported	igd	2	TRUE
Morning/evening person (chronotype) || id:ukb-b-4956	rs6601686	T	A	T	A	0.0137112	0.000659179	0.410116	0.409912	FALSE	TRUE	FALSE	ukb-b-6353	8	8148568	0.000580079	460536	0.26	TRUE	igd	413343	0.00208275	8	8148568	4.60045e-11	TRUE	reported	igd	2	TRUE
Morning/evening person (chronotype) || id:ukb-b-4956	rs6658041	A	G	A	G	-0.0120027	0.000102207	0.599474	0.599472	FALSE	FALSE	FALSE	ukb-b-6353	1	79387676	0.000578655	460536	0.86	TRUE	igd	413343	0.00207692	1	79387676	7.49998e-09	TRUE	reported	igd	2	TRUE
Morning/evening person (chronotype) || id:ukb-b-4956	rs66710942	T	C	T	C	-0.0133068	-0.000938337	0.592333	0.592487	FALSE	FALSE	FALSE	ukb-b-6353	3	77215327	0.000579614	460536	0.11	TRUE	igd	413343	0.0020796	3	77215327	1.6e-10	TRUE	reported	igd	2	TRUE
Morning/evening person (chronotype) || id:ukb-b-4956	rs6718119	G	A	G	A	-0.0119862	-0.000264699	0.376746	0.37686	FALSE	FALSE	FALSE	ukb-b-6353	2	76341929	0.000584769	460536	0.649999	TRUE	igd	413343	0.00209794	2	76341929	1.09999e-08	TRUE	reported	igd	2	TRUE
Morning/evening person (chronotype) || id:ukb-b-4956	rs67988891	G	C	G	C	-0.0187173	-0.000287379	0.318639	0.318902	FALSE	TRUE	FALSE	ukb-b-6353	5	152204741	0.000609287	460536	0.64	TRUE	igd	413343	0.00218678	5	152204741	1.10002e-17	TRUE	reported	igd	2	TRUE
Morning/evening person (chronotype) || id:ukb-b-4956	rs6967481	T	C	T	C	-0.0155247	-0.00143672	0.497073	0.496898	FALSE	FALSE	FALSE	ukb-b-6353	7	50642701	0.000569311	460536	0.012	TRUE	igd	413343	0.0020431	7	50642701	2.99985e-14	TRUE	reported	igd	2	TRUE
Morning/evening person (chronotype) || id:ukb-b-4956	rs698015	T	C	T	C	-0.0131346	-0.00153502	0.646935	0.646748	FALSE	FALSE	FALSE	ukb-b-6353	14	57269825	0.000601985	460536	0.0109999	TRUE	igd	413343	0.00216074	14	57269825	1.2e-09	TRUE	reported	igd	2	TRUE
Morning/evening person (chronotype) || id:ukb-b-4956	rs7148842	T	C	T	C	0.0121827	-0.000435054	0.386473	0.386533	FALSE	FALSE	FALSE	ukb-b-6353	14	74255556	0.000586769	460536	0.46	TRUE	igd	413343	0.00210712	14	74255556	7.39997e-09	TRUE	reported	igd	2	TRUE
Morning/evening person (chronotype) || id:ukb-b-4956	rs72632979	G	A	G	A	0.0165475	-0.000296616	0.172073	0.172276	FALSE	FALSE	FALSE	ukb-b-6353	11	16615883	0.000752726	460536	0.69	TRUE	igd	413343	0.0027028	11	16615883	9.20005e-10	TRUE	reported	igd	2	TRUE
Morning/evening person (chronotype) || id:ukb-b-4956	rs72720396	G	A	G	A	-0.0206181	0.00312761	0.229643	0.229467	FALSE	FALSE	FALSE	ukb-b-6353	1	91191582	0.000673333	460536	3.40001e-06	TRUE	igd	413343	0.00241443	1	91191582	1.29987e-17	TRUE	reported	igd	2	TRUE
Morning/evening person (chronotype) || id:ukb-b-4956	rs72829706	G	A	G	A	0.0295339	-0.001873	0.039463	0.039466	FALSE	FALSE	FALSE	ukb-b-6353	17	54173733	0.00146036	460536	0.2	TRUE	igd	413343	0.00524217	17	54173733	1.79999e-08	TRUE	reported	igd	2	TRUE
Morning/evening person (chronotype) || id:ukb-b-4956	rs7304278	G	A	G	A	-0.0147233	-0.00070656	0.723741	0.723736	FALSE	FALSE	FALSE	ukb-b-6353	12	106989915	0.000635928	460536	0.27	TRUE	igd	413343	0.00228303	12	106989915	1.09999e-10	TRUE	reported	igd	2	TRUE
Morning/evening person (chronotype) || id:ukb-b-4956	rs7308565	T	C	T	C	-0.0147475	-0.00129355	0.399536	0.399606	FALSE	FALSE	FALSE	ukb-b-6353	12	34018179	0.000583815	460536	0.0269998	TRUE	igd	413343	0.0020962	12	34018179	1.99986e-12	TRUE	reported	igd	2	TRUE
Morning/evening person (chronotype) || id:ukb-b-4956	rs7316768	T	G	T	G	0.0142231	0.000830364	0.400891	0.400647	FALSE	FALSE	FALSE	ukb-b-6353	12	38033268	0.000579267	460536	0.15	TRUE	igd	413343	0.00207866	12	38033268	7.8001e-12	TRUE	reported	igd	2	TRUE
Morning/evening person (chronotype) || id:ukb-b-4956	rs74097630	T	G	T	G	0.0182454	-5.89021e-05	0.140832	0.140961	FALSE	FALSE	FALSE	ukb-b-6353	12	63514274	0.000816527	460536	0.94	TRUE	igd	413343	0.0029315	12	63514274	4.79999e-10	TRUE	reported	igd	2	TRUE
Morning/evening person (chronotype) || id:ukb-b-4956	rs74357745	G	A	G	A	0.0202381	-0.000512031	0.12053	0.120755	FALSE	FALSE	FALSE	ukb-b-6353	11	122811822	0.000870403	460536	0.56	TRUE	igd	413343	0.00312645	11	122811822	9.60064e-11	TRUE	reported	igd	2	TRUE
Morning/evening person (chronotype) || id:ukb-b-4956	rs7547493	G	A	G	A	-0.0281137	-0.000152121	0.177307	0.17717	FALSE	FALSE	FALSE	ukb-b-6353	1	77775233	0.000740945	460536	0.84	TRUE	igd	413343	0.00265737	1	77775233	3.69999e-26	TRUE	reported	igd	2	TRUE
Morning/evening person (chronotype) || id:ukb-b-4956	rs7586062	C	G	C	G	0.0180322	0.000996782	0.471841	0.47195	FALSE	TRUE	TRUE	ukb-b-6353	2	77305160	0.000570692	460536	0.0810009	TRUE	igd	413343	0.00204753	2	77305160	1.29987e-18	TRUE	reported	igd	2	FALSE
Morning/evening person (chronotype) || id:ukb-b-4956	rs76223855	C	T	C	T	-0.0798575	0.00041466	0.010981	0.010906	FALSE	FALSE	FALSE	ukb-b-6353	6	153136141	0.00272543	460536	0.88	TRUE	igd	413343	0.00975491	6	153136141	2.70023e-16	TRUE	reported	igd	2	TRUE
Morning/evening person (chronotype) || id:ukb-b-4956	rs7626349	C	T	C	T	-0.0125384	-4.22748e-05	0.705763	0.706032	FALSE	FALSE	FALSE	ukb-b-6353	3	138130484	0.000622133	460536	0.95	TRUE	igd	413343	0.00223179	3	138130484	1.89998e-08	TRUE	reported	igd	2	TRUE
Morning/evening person (chronotype) || id:ukb-b-4956	rs7652260	G	C	G	C	0.016002	-0.000743179	0.161797	0.161503	FALSE	TRUE	FALSE	ukb-b-6353	3	50571585	0.000773538	460536	0.34	TRUE	igd	413343	0.00277482	3	50571585	8.10009e-09	TRUE	reported	igd	2	TRUE
Morning/evening person (chronotype) || id:ukb-b-4956	rs769066	C	T	C	T	-0.0165403	-0.000167882	0.18416	0.18385	FALSE	FALSE	FALSE	ukb-b-6353	8	53145698	0.000733535	460536	0.82	TRUE	igd	413343	0.00263064	8	53145698	3.2e-10	TRUE	reported	igd	2	TRUE
Morning/evening person (chronotype) || id:ukb-b-4956	rs7735794	A	G	A	G	-0.0151744	4.19188e-05	0.223944	0.223956	FALSE	FALSE	FALSE	ukb-b-6353	5	175339984	0.000718492	460536	0.95	TRUE	igd	413343	0.0025788	5	175339984	4e-09	TRUE	reported	igd	2	TRUE
Morning/evening person (chronotype) || id:ukb-b-4956	rs7783012	A	G	A	G	-0.0121216	-0.000622201	0.590654	0.591261	FALSE	FALSE	FALSE	ukb-b-6353	7	114116881	0.000577852	460536	0.28	TRUE	igd	413343	0.00207487	7	114116881	5.19996e-09	TRUE	reported	igd	2	TRUE
Morning/evening person (chronotype) || id:ukb-b-4956	rs78095690	C	T	C	T	-0.0114876	-0.000340667	0.437331	0.437218	FALSE	FALSE	FALSE	ukb-b-6353	20	16239683	0.000573086	460536	0.55	TRUE	igd	413343	0.00205775	20	16239683	2.39999e-08	TRUE	reported	igd	2	TRUE
Morning/evening person (chronotype) || id:ukb-b-4956	rs7959983	C	T	C	T	-0.0140795	-8.95669e-05	0.405084	0.405035	FALSE	FALSE	FALSE	ukb-b-6353	12	90452978	0.00057495	460536	0.88	TRUE	igd	413343	0.00206412	12	90452978	8.99912e-12	TRUE	reported	igd	2	TRUE
Morning/evening person (chronotype) || id:ukb-b-4956	rs80097534	T	G	T	G	0.0223132	0.000544137	0.098204	0.098262	FALSE	FALSE	FALSE	ukb-b-6353	12	121029604	0.000961644	460536	0.57	TRUE	igd	413343	0.00345166	12	121029604	1e-10	TRUE	reported	igd	2	TRUE
Morning/evening person (chronotype) || id:ukb-b-4956	rs812925	G	C	G	C	-0.0151176	0.00125937	0.351718	0.351515	FALSE	TRUE	FALSE	ukb-b-6353	2	61680993	0.000592578	460536	0.0340001	TRUE	igd	413343	0.00212493	2	61680993	1.10002e-12	TRUE	reported	igd	2	TRUE
Morning/evening person (chronotype) || id:ukb-b-4956	rs848552	G	C	G	C	-0.0123111	8.66955e-05	0.527723	0.527931	FALSE	TRUE	TRUE	ukb-b-6353	2	36700580	0.000567023	460536	0.88	TRUE	igd	413343	0.0020344	2	36700580	1.40001e-09	TRUE	reported	igd	2	FALSE
Morning/evening person (chronotype) || id:ukb-b-4956	rs9291813	C	T	C	T	-0.0133858	-0.000580688	0.760663	0.760421	FALSE	FALSE	FALSE	ukb-b-6353	5	63842133	0.000663533	460536	0.38	TRUE	igd	413343	0.00238253	5	63842133	1.89998e-08	TRUE	reported	igd	2	TRUE
Morning/evening person (chronotype) || id:ukb-b-4956	rs9348050	C	T	C	T	0.0124568	8.51028e-05	0.510601	0.510776	FALSE	FALSE	FALSE	ukb-b-6353	6	166263488	0.000567372	460536	0.88	TRUE	igd	413343	0.0020362	6	166263488	9.49992e-10	TRUE	reported	igd	2	TRUE
Morning/evening person (chronotype) || id:ukb-b-4956	rs9395520	T	C	T	C	-0.0173714	0.000604308	0.304164	0.304198	FALSE	FALSE	FALSE	ukb-b-6353	6	13183523	0.000616284	460536	0.33	TRUE	igd	413343	0.00221234	6	13183523	4.10015e-15	TRUE	reported	igd	2	TRUE
Morning/evening person (chronotype) || id:ukb-b-4956	rs9476310	T	C	T	C	-0.0126008	0.00111148	0.51056	0.510668	FALSE	FALSE	FALSE	ukb-b-6353	6	57767576	0.000568182	460536	0.05	TRUE	igd	413343	0.00203934	6	57767576	6.49995e-10	TRUE	reported	igd	2	TRUE
Morning/evening person (chronotype) || id:ukb-b-4956	rs9573971	G	A	G	A	0.0525677	-0.00166367	0.03387	0.033932	FALSE	FALSE	FALSE	ukb-b-6353	13	77568732	0.00156613	460536	0.29	TRUE	igd	413343	0.0056289	13	77568732	9.70063e-21	TRUE	reported	igd	2	TRUE
Morning/evening person (chronotype) || id:ukb-b-4956	rs9597250	A	C	A	C	0.0160838	-0.00126203	0.189491	0.189456	FALSE	FALSE	FALSE	ukb-b-6353	13	56303709	0.000724917	460536	0.0819993	TRUE	igd	413343	0.00260302	13	56303709	6.49995e-10	TRUE	reported	igd	2	TRUE
Morning/evening person (chronotype) || id:ukb-b-4956	rs9795439	G	A	G	A	0.0147756	0.000121749	0.803776	0.803882	FALSE	FALSE	FALSE	ukb-b-6353	11	1483543	0.000713294	460536	0.86	TRUE	igd	413343	0.0025608	11	1483543	7.90005e-09	TRUE	reported	igd	2	TRUE
Morning/evening person (chronotype) || id:ukb-b-4956	rs9831488	G	A	G	A	-0.0138691	0.000593025	0.353395	0.353328	FALSE	FALSE	FALSE	ukb-b-6353	3	160755062	0.000598813	460536	0.32	TRUE	igd	413343	0.0021483	3	160755062	1.09999e-10	TRUE	reported	igd	2	TRUE
Morning/evening person (chronotype) || id:ukb-b-4956	rs9932577	A	C	A	C	0.0126513	0.00108299	0.505674	0.50614	FALSE	FALSE	FALSE	ukb-b-6353	16	24512509	0.000572218	460536	0.0580003	TRUE	igd	413343	0.00205454	16	24512509	7.39997e-10	TRUE	reported	igd	2	TRUE
Morning/evening person (chronotype) || id:ukb-b-4956	rs9962650	G	C	G	C	-0.0139169	0.000589754	0.422583	0.422696	FALSE	TRUE	TRUE	ukb-b-6353	18	53574043	0.000574919	460536	0.3	TRUE	igd	413343	0.00206328	18	53574043	1.50003e-11	TRUE	reported	igd	2	FALSE
Morning/evening person (chronotype) || id:ukb-b-4956	rs9964420	A	C	A	C	0.0214879	0.000566793	0.302896	0.303053	FALSE	FALSE	FALSE	ukb-b-6353	18	56824041	0.000619369	460536	0.36	TRUE	igd	413343	0.0022239	18	56824041	4.40048e-22	TRUE	reported	igd	2	TRUE

## Sheet: Table S2
Table S2 The results of heterogeneity test.
Exposure	Cochran’Q test
Standing height	2.94e-31
Time spent using computer	0.006
Number of days/week of moderate physical activity 12+ minutes	0.161
Sleep duration	1.32e-11
Chronotype	2.3e-10
